# Supplementary material for: A new genus and eight newly recorded genera of Braconinae Nees (Hymenoptera, Braconidae) from China, with descriptions of fourteen new species
Source: Zookeys. 2021 May 19;1038:105–78. doi: 10.3897/zookeys.1038.55258 (PMC9341518; doi:10.3897/zookeys.1038.55258)
Supplement: XML Treatment for Chaoilta [file zookeys.1038.55258-treatment1.xml]

<!DOCTYPE tp:taxon-treatment
  PUBLIC "-//TaxonX//DTD Taxonomic Treatment Publishing DTD v0 20100105//EN" "tax-treatment-NSO.dtd">
<tp:taxon-treatment xmlns:tp="http://www.plazi.org/taxpub"><tp:treatment-meta><kwd-group><label>Taxon classification</label><kwd>
              <named-content content-type="kingdom">Animalia</named-content>
            </kwd><kwd>
              <named-content content-type="order">Hymenoptera</named-content>
            </kwd><kwd>
              <named-content content-type="family">Braconidae</named-content>
            </kwd></kwd-group><mixed-citation publication-type="journal"><person-group><name><surname>Li</surname><given-names>Yang</given-names></name><name><surname>van Achterberg</surname><given-names>Cornelis</given-names></name><name><surname>Chen</surname><given-names>Xue-xin</given-names></name></person-group><article-title>A new genus and eight newly recorded genera of <tp:taxon-name><tp:taxon-name-part taxon-name-part-type="subfamily">Braconinae</tp:taxon-name-part></tp:taxon-name> Nees (<tp:taxon-name><tp:taxon-name-part taxon-name-part-type="order">Hymenoptera</tp:taxon-name-part></tp:taxon-name>, <tp:taxon-name><tp:taxon-name-part taxon-name-part-type="family">Braconidae</tp:taxon-name-part></tp:taxon-name>) from China, with descriptions of fourteen new species</article-title><source>Zookeys</source><day>19</day><month>05</month><year>2021</year><volume>1038</volume><fpage>105</fpage><lpage>178</lpage><pub-id pub-id-type="doi">10.3897/zookeys.1038.55258</pub-id></mixed-citation></tp:treatment-meta><tp:nomenclature><label>Genus</label><tp:taxon-name>
            <object-id xmlns:xlink="http://www.w3.org/1999/xlink" content-type="arpha" xlink:type="simple">D1DE99F3-E0B6-5359-8F68-2B8362A9D0A9</object-id>
            <tp:taxon-name-part taxon-name-part-type="genus" reg="Chaoilta">Chaoilta</tp:taxon-name-part>
          </tp:taxon-name><tp:taxon-authority>Cameron, 1899</tp:taxon-authority><xref ref-type="fig" rid="F1">Figures 1</xref><xref ref-type="fig" rid="F2">, 2</xref><xref ref-type="fig" rid="F3">, 3</xref><xref ref-type="fig" rid="F4">, 4</xref><tp:nomenclature-citation-list><tp:nomenclature-citation><tp:taxon-name>
                <tp:taxon-name-part taxon-name-part-type="genus" reg="Chaoilta">Chaoilta</tp:taxon-name-part>
              </tp:taxon-name><comment>Cameron, 1899: 80; <xref ref-type="bibr" rid="B47">Szépligeti 1904</xref>: 17; <xref ref-type="bibr" rid="B2">Baltazar 1962</xref>: 749; <xref ref-type="bibr" rid="B33">Quicke 1981</xref>: 76, <xref ref-type="bibr" rid="B38">1987</xref>: 106, <xref ref-type="bibr" rid="B39">1991</xref>: 76. Type species: <tp:taxon-name><tp:taxon-name-part taxon-name-part-type="genus" reg="Chaoilta">Chaoilta</tp:taxon-name-part><tp:taxon-name-part taxon-name-part-type="species" reg="lammellata">lammellata</tp:taxon-name-part></tp:taxon-name> Cameron, 1899 (Monobasic).</comment></tp:nomenclature-citation><tp:nomenclature-citation><tp:taxon-name>
                <tp:taxon-name-part taxon-name-part-type="genus" reg="Platybracon">Platybracon</tp:taxon-name-part>
              </tp:taxon-name><comment>Szépligeti, 1900: 49. Type species: <tp:taxon-name><tp:taxon-name-part taxon-name-part-type="genus" reg="Platybracon">Platybracon</tp:taxon-name-part><tp:taxon-name-part taxon-name-part-type="species" reg="depressus">depressus</tp:taxon-name-part></tp:taxon-name> Szépligeti, 1900 (Monobasic). Synonymised by <xref ref-type="bibr" rid="B42">Roman 1913</xref>: 48.</comment></tp:nomenclature-citation><tp:nomenclature-citation><tp:taxon-name>
                <tp:taxon-name-part taxon-name-part-type="genus" reg="Blastomorpha">Blastomorpha</tp:taxon-name-part>
              </tp:taxon-name><comment>Szépligeti, 1900: 50. Type species: <tp:taxon-name><tp:taxon-name-part taxon-name-part-type="genus" reg="Blastomorpha">Blastomorpha</tp:taxon-name-part><tp:taxon-name-part taxon-name-part-type="species" reg="decorata">decorata</tp:taxon-name-part></tp:taxon-name> Szépligeti, 1900 (Designated by Viereck, 1914: 22). Synonymised by <xref ref-type="bibr" rid="B7">Cameron 1903</xref>: 121.</comment></tp:nomenclature-citation><tp:nomenclature-citation><tp:taxon-name>
                <tp:taxon-name-part taxon-name-part-type="genus" reg="Iphioilta">Iphioilta</tp:taxon-name-part>
              </tp:taxon-name><comment>Ramakrishna Ayyar, 1928: 60. Type species: <tp:taxon-name><tp:taxon-name-part taxon-name-part-type="genus" reg="Iphioilta">Iphioilta</tp:taxon-name-part><tp:taxon-name-part taxon-name-part-type="species" reg="malabarica">malabarica</tp:taxon-name-part></tp:taxon-name> Ramakrishna Ayyar, 1928 (Original designation). Synonymised by <xref ref-type="bibr" rid="B38">Quicke 1987</xref>: 106.</comment></tp:nomenclature-citation></tp:nomenclature-citation-list></tp:nomenclature><tp:treatment-sec sec-type="diagnosis" id="SECID0EDXAE"><title>Diagnosis.</title><p>Body medium-sized to large; terminal antennomere slightly acute apically; median antennomeres often longer than wide, rarely slightly wider than long; pedicellus petiolate; scapus highly modified, lower inner apical rim of inner side of scapus interrupted because of a second small, more apical area; eye glabrous, weakly emarginated; face with a more or less strongly produced medially, transverse ledge, sometimes with a medial horn-like and distally concave projection above this; clypeus moderately narrow and without dorsal carina; malar suture moderately developed; labio-maxillary complex normal, not elongate; frons broadly impressed, with some setae and a median groove; mesosoma largely smooth and shiny, often more or less strongly dorsoventrally compressed; notauli largely absent; scutellar sulcus narrow and crenulate; propodeum flattened; angle between veins 1-SR and C+SC+R of fore wing more than 75°; vein r-m of forewing usually with two bullae; apex of hind wing vein C+SC+R with one thickened bristle; base of hind wing with glabrous area distal to vein cu-a; claws simple; fore tarsus at least 1.6× longer than fore femur (excluding trochantellus); fourth tarsal segment with numerous long bristles apico-ventrally, almost reaching apex of telotarsus; hind femur and tibia with relatively dense and long setae ventrally; lateral areas of T I wide and completely flattened; T II with deep oblique lateral grooves connected to wide sublateral grooves; antero-lateral grooves of T III short, and medial part of tergite 1.5× wider than its lateral parts; T III–V with distinct oblique antero-lateral grooves; ovipositor with dorsal nodus and ventral serrations subapically.</p></tp:treatment-sec><tp:treatment-sec sec-type="biology" id="SECID0EIXAE"><title>Biology.</title><p>Unknown.</p></tp:treatment-sec><tp:treatment-sec sec-type="distribution" id="SECID0ENXAE"><title>Distribution.</title><p>Afrotropical; Australasian; Oriental.</p></tp:treatment-sec><tp:treatment-sec sec-type="notes" id="SECID0ESXAE"><title>Note.</title><p>This genus is newly recorded from China.</p></tp:treatment-sec><tp:treatment-sec><!--Section generated to contain objects referenced in tp:taxon-treatment.--><fig id="F1" position="float" orientation="portrait"><object-id xmlns:xlink="http://www.w3.org/1999/xlink" content-type="doi" xlink:type="simple">10.3897/zookeys.1038.55258.figure1</object-id><object-id xmlns:xlink="http://www.w3.org/1999/xlink" content-type="arpha" xlink:type="simple">BD95892E-2AFC-57DF-8D49-D25FF7635F5D</object-id><label>Figure 1.</label><caption><p><italic><tp:taxon-name><tp:taxon-name-part taxon-name-part-type="genus" reg="Chaoilta">Chaoilta</tp:taxon-name-part><tp:taxon-name-part taxon-name-part-type="species" reg="breviceps">breviceps</tp:taxon-name-part></tp:taxon-name></italic> sp. nov., ♀, holotype, habitus, lateral view.</p></caption><graphic xmlns:xlink="http://www.w3.org/1999/xlink" xlink:href="zookeys-1038-105-g001.jpg" position="float" orientation="portrait" xlink:type="simple" id="oo_544850.jpg"><uri content-type="original_file" xlink:type="simple">https://binary.pensoft.net/fig/544850</uri></graphic></fig><fig id="F2" position="float" orientation="portrait"><object-id xmlns:xlink="http://www.w3.org/1999/xlink" content-type="doi" xlink:type="simple">10.3897/zookeys.1038.55258.figure2</object-id><object-id xmlns:xlink="http://www.w3.org/1999/xlink" content-type="arpha" xlink:type="simple">FC3CDADD-2016-5FE9-9C5C-DBCD77F30618</object-id><label>Figure 2.</label><caption><p><italic><tp:taxon-name><tp:taxon-name-part taxon-name-part-type="genus" reg="Chaoilta">Chaoilta</tp:taxon-name-part><tp:taxon-name-part taxon-name-part-type="species" reg="breviceps">breviceps</tp:taxon-name-part></tp:taxon-name></italic> sp. nov., ♀, holotype. <bold>a</bold> fore wing <bold>b</bold> hind wing <bold>c</bold> mesosoma, lateral view <bold>d</bold> mesosoma, dorsal view <bold>e</bold> metasoma, dorsal view <bold>f</bold> hind leg, lateral view <bold>g</bold> head, anterior view <bold>h</bold> head, dorsal view <bold>i</bold> head, lateral view <bold>j</bold> scapus outer side, lateral view.</p></caption><graphic xmlns:xlink="http://www.w3.org/1999/xlink" xlink:href="zookeys-1038-105-g002.jpg" position="float" orientation="portrait" xlink:type="simple" id="oo_544851.jpg"><uri content-type="original_file" xlink:type="simple">https://binary.pensoft.net/fig/544851</uri></graphic></fig><fig id="F3" position="float" orientation="portrait"><object-id xmlns:xlink="http://www.w3.org/1999/xlink" content-type="doi" xlink:type="simple">10.3897/zookeys.1038.55258.figure3</object-id><object-id xmlns:xlink="http://www.w3.org/1999/xlink" content-type="arpha" xlink:type="simple">C9A87413-A1D7-573D-8FBB-10F4BB69270E</object-id><label>Figure 3.</label><caption><p><italic><tp:taxon-name><tp:taxon-name-part taxon-name-part-type="genus" reg="Chaoilta">Chaoilta</tp:taxon-name-part><tp:taxon-name-part taxon-name-part-type="species" reg="himalayensis">himalayensis</tp:taxon-name-part></tp:taxon-name></italic> (Cameron, 1899), ♀, habitus, lateral view.</p></caption><graphic xmlns:xlink="http://www.w3.org/1999/xlink" xlink:href="zookeys-1038-105-g003.jpg" position="float" orientation="portrait" xlink:type="simple" id="oo_544852.jpg"><uri content-type="original_file" xlink:type="simple">https://binary.pensoft.net/fig/544852</uri></graphic></fig><fig id="F4" position="float" orientation="portrait"><object-id xmlns:xlink="http://www.w3.org/1999/xlink" content-type="doi" xlink:type="simple">10.3897/zookeys.1038.55258.figure4</object-id><object-id xmlns:xlink="http://www.w3.org/1999/xlink" content-type="arpha" xlink:type="simple">B1E1E488-7CBD-52CA-80E9-4A3108D9C6A2</object-id><label>Figure 4.</label><caption><p><italic><tp:taxon-name><tp:taxon-name-part taxon-name-part-type="genus" reg="Chaoilta">Chaoilta</tp:taxon-name-part><tp:taxon-name-part taxon-name-part-type="species" reg="himalayensis">himalayensis</tp:taxon-name-part></tp:taxon-name></italic> (Cameron, 1899). ♀ <bold>a</bold> fore wing <bold>b</bold> hind wing <bold>c</bold> mesosoma, lateral view <bold>d</bold> mesosoma, dorsal view <bold>e</bold> metasoma, dorsal view <bold>f</bold> hind leg, lateral view <bold>g</bold> head, anterior view <bold>h</bold> head, dorsal view <bold>i</bold> head, lateral view <bold>j</bold> first metasomal tergite, dorsal view <bold>k</bold> scapus outer side, lateral view <bold>l</bold> apex of ovipositor, lateral view <bold>m</bold> apex of antenna.</p></caption><graphic xmlns:xlink="http://www.w3.org/1999/xlink" xlink:href="zookeys-1038-105-g004.jpg" position="float" orientation="portrait" xlink:type="simple" id="oo_544853.jpg"><uri content-type="original_file" xlink:type="simple">https://binary.pensoft.net/fig/544853</uri></graphic></fig></tp:treatment-sec><ref-list><ref id="B47"><mixed-citation xmlns:xlink="http://www.w3.org/1999/xlink" xlink:type="simple"><person-group><name name-style="western"><surname>Szépligeti</surname><given-names>G</given-names></name></person-group> (<year>1904</year>) <article-title><tp:taxon-name><tp:taxon-name-part taxon-name-part-type="order">Hymenoptera</tp:taxon-name-part></tp:taxon-name>. Fam. <tp:taxon-name><tp:taxon-name-part taxon-name-part-type="family">Braconidae</tp:taxon-name-part></tp:taxon-name>.</article-title><source>Genera Insectorum</source><volume>22</volume>: <fpage>1</fpage>–<lpage>253</lpage>.</mixed-citation></ref><ref id="B2"><mixed-citation xmlns:xlink="http://www.w3.org/1999/xlink" xlink:type="simple"><person-group><name name-style="western"><surname>Baltazar</surname><given-names>CR</given-names></name></person-group> (<year>1962</year>) <article-title>The genera of parasitic <tp:taxon-name><tp:taxon-name-part taxon-name-part-type="order">Hymenoptera</tp:taxon-name-part></tp:taxon-name> in the Philippines, Part 1.</article-title><source>Pacific Insects</source><volume>4</volume>(<issue>4</issue>): <fpage>737</fpage>–<lpage>771</lpage>.</mixed-citation></ref><ref id="B33"><mixed-citation xmlns:xlink="http://www.w3.org/1999/xlink" xlink:type="simple"><person-group><name name-style="western"><surname>Quicke</surname><given-names>DLJ</given-names></name></person-group> (<year>1981</year>) <article-title>A reclassification of some Oriental and Ethiopian species of <tp:taxon-name><tp:taxon-name-part taxon-name-part-type="subfamily">Braconinae</tp:taxon-name-part></tp:taxon-name> (<tp:taxon-name><tp:taxon-name-part taxon-name-part-type="order">Hymenoptera</tp:taxon-name-part></tp:taxon-name>: <tp:taxon-name><tp:taxon-name-part taxon-name-part-type="family">Braconidae</tp:taxon-name-part></tp:taxon-name>).</article-title><source>Oriental Insects</source><volume>14</volume>(<issue>4</issue>): <fpage>493</fpage>–<lpage>498</lpage>. <ext-link xlink:type="simple" ext-link-type="doi" xlink:href="10.1080/00305316.1980.10434834">https://doi.org/10.1080/00305316.1980.10434834</ext-link></mixed-citation></ref><ref id="B38"><mixed-citation xmlns:xlink="http://www.w3.org/1999/xlink" xlink:type="simple"><person-group><name name-style="western"><surname>Quicke</surname><given-names>DLJ</given-names></name></person-group> (<year>1987</year>) <article-title>The old world genera of braconine wasps (<tp:taxon-name><tp:taxon-name-part taxon-name-part-type="order">Hymenoptera</tp:taxon-name-part></tp:taxon-name>: <tp:taxon-name><tp:taxon-name-part taxon-name-part-type="family">Braconidae</tp:taxon-name-part></tp:taxon-name>).</article-title><source>Journal of National History</source><volume>21</volume>: <fpage>43</fpage>–<lpage>157</lpage>. <ext-link xlink:type="simple" ext-link-type="doi" xlink:href="10.1080/00222938700770031">https://doi.org/10.1080/00222938700770031</ext-link></mixed-citation></ref><ref id="B39"><mixed-citation xmlns:xlink="http://www.w3.org/1999/xlink" xlink:type="simple"><person-group><name name-style="western"><surname>Quicke</surname><given-names>DLJ</given-names></name></person-group> (<year>1991</year>) <article-title>A revision of the Australian species of <italic><tp:taxon-name><tp:taxon-name-part taxon-name-part-type="genus">Iphiaulax</tp:taxon-name-part></tp:taxon-name></italic> Foerster and <italic><tp:taxon-name><tp:taxon-name-part taxon-name-part-type="genus">Chaoilta</tp:taxon-name-part></tp:taxon-name></italic> Cameron (<tp:taxon-name><tp:taxon-name-part taxon-name-part-type="class">Insecta</tp:taxon-name-part></tp:taxon-name>: <tp:taxon-name><tp:taxon-name-part taxon-name-part-type="order">Hymenoptera</tp:taxon-name-part></tp:taxon-name>: <tp:taxon-name><tp:taxon-name-part taxon-name-part-type="family">Braconidae</tp:taxon-name-part></tp:taxon-name>).</article-title><source>Records of the Australian Museum</source><volume>43</volume>(<issue>1</issue>): <fpage>63</fpage>–<lpage>84</lpage>. <ext-link xlink:type="simple" ext-link-type="doi" xlink:href="10.3853/j.0067-1975.43.1991.41">https://doi.org/10.3853/j.0067-1975.43.1991.41</ext-link></mixed-citation></ref><ref id="B42"><mixed-citation xmlns:xlink="http://www.w3.org/1999/xlink" xlink:type="simple"><person-group><name name-style="western"><surname>Roman</surname><given-names>A</given-names></name></person-group> (<year>1913</year>) <article-title>Philippinische Schlupfwespen aus dem schwedischen Reichsmuseum 1.</article-title><source>Arkiv for Zoologi</source><volume>8</volume>(<issue>15</issue>): <fpage>1</fpage>–<lpage>51</lpage>. <ext-link xlink:type="simple" ext-link-type="doi" xlink:href="10.5962/bhl.part.1064">https://doi.org/10.5962/bhl.part.1064</ext-link></mixed-citation></ref><ref id="B7"><mixed-citation xmlns:xlink="http://www.w3.org/1999/xlink" xlink:type="simple"><person-group><name name-style="western"><surname>Cameron</surname><given-names>P</given-names></name></person-group> (<year>1903</year>) <article-title>Descriptions of new genera and species of <tp:taxon-name><tp:taxon-name-part taxon-name-part-type="order">Hymenoptera</tp:taxon-name-part></tp:taxon-name> taken by Mr. Robert Shelford at Sarawak, Borneo.</article-title><source>Journal of the Straits Branch of the Royal Asiatic Society</source><volume>39</volume>: <fpage>89</fpage>–<lpage>181</lpage>.</mixed-citation></ref></ref-list></tp:taxon-treatment>
