# Supplementary material for: A new genus and eight newly recorded genera of Braconinae Nees (Hymenoptera, Braconidae) from China, with descriptions of fourteen new species
Source: Zookeys. 2021 May 19;1038:105–78. doi: 10.3897/zookeys.1038.55258 (PMC9341518; doi:10.3897/zookeys.1038.55258)
Supplement: XML Treatment for Chaoilta breviceps [file zookeys.1038.55258-treatment2.xml]

<!DOCTYPE tp:taxon-treatment
  PUBLIC "-//TaxonX//DTD Taxonomic Treatment Publishing DTD v0 20100105//EN" "tax-treatment-NSO.dtd">
<tp:taxon-treatment xmlns:tp="http://www.plazi.org/taxpub"><tp:treatment-meta><kwd-group><label>Taxon classification</label><kwd>
              <named-content content-type="kingdom">Animalia</named-content>
            </kwd><kwd>
              <named-content content-type="order">Hymenoptera</named-content>
            </kwd><kwd>
              <named-content content-type="family">Braconidae</named-content>
            </kwd></kwd-group><mixed-citation publication-type="journal"><person-group><name><surname>Li</surname><given-names>Yang</given-names></name><name><surname>van Achterberg</surname><given-names>Cornelis</given-names></name><name><surname>Chen</surname><given-names>Xue-xin</given-names></name></person-group><article-title>A new genus and eight newly recorded genera of <tp:taxon-name><tp:taxon-name-part taxon-name-part-type="subfamily">Braconinae</tp:taxon-name-part></tp:taxon-name> Nees (<tp:taxon-name><tp:taxon-name-part taxon-name-part-type="order">Hymenoptera</tp:taxon-name-part></tp:taxon-name>, <tp:taxon-name><tp:taxon-name-part taxon-name-part-type="family">Braconidae</tp:taxon-name-part></tp:taxon-name>) from China, with descriptions of fourteen new species</article-title><source>Zookeys</source><day>19</day><month>05</month><year>2021</year><volume>1038</volume><fpage>105</fpage><lpage>178</lpage><pub-id pub-id-type="doi">10.3897/zookeys.1038.55258</pub-id></mixed-citation></tp:treatment-meta><tp:nomenclature><tp:taxon-name>
            <object-id xmlns:xlink="http://www.w3.org/1999/xlink" content-type="arpha" xlink:type="simple">75224D53-5F33-535A-8241-FD9B984B8D68</object-id>
            <tp:taxon-name-part taxon-name-part-type="genus" reg="Chaoilta">Chaoilta</tp:taxon-name-part>
            <tp:taxon-name-part taxon-name-part-type="species" reg="breviceps">breviceps</tp:taxon-name-part>
            <object-id xmlns:xlink="http://www.w3.org/1999/xlink" content-type="zoobank" xlink:type="simple">http://zoobank.org/3C5AD8DD-C704-42A7-BFE0-67DF18E7BE90</object-id>
          </tp:taxon-name><tp:taxon-status xmlns:xlink="http://www.w3.org/1999/xlink" xlink:type="simple">sp. nov.</tp:taxon-status><xref ref-type="fig" rid="F1">Figures 1</xref><xref ref-type="fig" rid="F2">, 2</xref></tp:nomenclature><tp:treatment-sec sec-type="material" id="SECID0E53AE"><title>Material examined.</title><p><bold><italic>Holotype</italic></bold>: ♀, China, Yunnan Prov., Xishuangbanna Meng’a, 1000 m, 23.V.1958, Pu Fuji, No. IOZ(E)1964614 (<named-content xmlns:xlink="http://www.w3.org/1999/xlink" content-type="dwc:institutional_code" xlink:type="simple">IZCAS</named-content>). Paratype. 1♀, China, Yunnan Prov., Xiaomengyang, 810 m, 30.III.1957, Zang Lingchao, No. IOZ(E)1964548 (<named-content xmlns:xlink="http://www.w3.org/1999/xlink" content-type="dwc:institutional_code" xlink:type="simple">IZCAS</named-content>).</p></tp:treatment-sec><tp:treatment-sec sec-type="diagnosis" id="SECID0ET4AE"><title>Diagnosis.</title><p>This new species is very similar to <italic><tp:taxon-name><tp:taxon-name-part taxon-name-part-type="genus" reg="Chaoilta">C.</tp:taxon-name-part><tp:taxon-name-part taxon-name-part-type="species" reg="lammellata">lammellata</tp:taxon-name-part></tp:taxon-name></italic> Cameron, 1899 [India], but can be separated from the latter by the following characters: mesoscutum yellow, middle lobe anteriorly and lateral lobes laterally black (entirely yellow in <italic><tp:taxon-name><tp:taxon-name-part taxon-name-part-type="genus" reg="Chaoilta">C.</tp:taxon-name-part><tp:taxon-name-part taxon-name-part-type="species" reg="lammellata">lammellata</tp:taxon-name-part></tp:taxon-name></italic>); ovipositor sheath 0.86–0.88 × as long as body (1.35 × in <italic><tp:taxon-name><tp:taxon-name-part taxon-name-part-type="genus" reg="Chaoilta">C.</tp:taxon-name-part><tp:taxon-name-part taxon-name-part-type="species" reg="lammellata">lammellata</tp:taxon-name-part></tp:taxon-name></italic>); scape entirely blackish brown (reddish brown basally and its apical half black in <italic><tp:taxon-name><tp:taxon-name-part taxon-name-part-type="genus" reg="Chaoilta">C.</tp:taxon-name-part><tp:taxon-name-part taxon-name-part-type="species" reg="lammellata">lammellata</tp:taxon-name-part></tp:taxon-name></italic>); propodeum with strong longitudinal striae medially, and with punctures laterally (smooth in <italic><tp:taxon-name><tp:taxon-name-part taxon-name-part-type="genus" reg="Chaoilta">C.</tp:taxon-name-part><tp:taxon-name-part taxon-name-part-type="species" reg="lammellata">lammellata</tp:taxon-name-part></tp:taxon-name></italic>); T V weakly sculptured (smooth in <italic><tp:taxon-name><tp:taxon-name-part taxon-name-part-type="genus" reg="Chaoilta">C.</tp:taxon-name-part><tp:taxon-name-part taxon-name-part-type="species" reg="lammellata">lammellata</tp:taxon-name-part></tp:taxon-name></italic>).</p><fig id="F1" position="float" orientation="portrait"><object-id xmlns:xlink="http://www.w3.org/1999/xlink" content-type="doi" xlink:type="simple">10.3897/zookeys.1038.55258.figure1</object-id><object-id xmlns:xlink="http://www.w3.org/1999/xlink" content-type="arpha" xlink:type="simple">BD95892E-2AFC-57DF-8D49-D25FF7635F5D</object-id><label>Figure 1.</label><caption><p><italic><tp:taxon-name><tp:taxon-name-part taxon-name-part-type="genus" reg="Chaoilta">Chaoilta</tp:taxon-name-part><tp:taxon-name-part taxon-name-part-type="species" reg="breviceps">breviceps</tp:taxon-name-part></tp:taxon-name></italic> sp. nov., ♀, holotype, habitus, lateral view.</p></caption><graphic xmlns:xlink="http://www.w3.org/1999/xlink" xlink:href="zookeys-1038-105-g001.jpg" position="float" orientation="portrait" xlink:type="simple" id="oo_544850.jpg"><uri content-type="original_file" xlink:type="simple">https://binary.pensoft.net/fig/544850</uri></graphic></fig></tp:treatment-sec><tp:treatment-sec sec-type="description" id="SECID0EUAAG"><title>Description.</title><p>Holotype, ♀, length of body 11.1 mm, of fore wing 9.8 mm, of ovipositor sheath 9.6 mm.</p><p><bold><italic>Head</italic>.</bold> Antenna incomplete, with 26 antennomeres remaining; median antennomeres 1.1× wider than long; third antennomere 1.1 and 1.2× longer than fourth and fifth, respectively, the latter 1.3× longer than wide; length of maxillary palp 1.1× height of head; malar suture with short setae, and with fine sculpture (Fig. <xref ref-type="fig" rid="F2">2i</xref>); clypeus height: inter-tentorial distance: tentorio-ocular distance = 3: 10: 8; clypeus with sparse long setae; eye weakly emarginated (Fig. <xref ref-type="fig" rid="F2">2g</xref>); face with a moderately developed transverse protrusion, dorsal side of protrusion with a medio-longitudinal carina which with a few branches (Fig. <xref ref-type="fig" rid="F2">2g, i</xref>); eye height: shortest distance between eyes: head width = 17: 21: 43; frons smooth, strongly and broadly depressed behind antennal sockets, with some short setae, sparsely and weakly punctate laterally, and with a strong median groove (Fig. <xref ref-type="fig" rid="F2">2h</xref>); vertex with some fine punctures, and largely glabrous except for a few short setae; minimum distance between posterior ocelli: minimum diameter of elliptical posterior ocellus: minimum distance between posterior ocellus and eye = 5: 6: 14; length of malar space 0.6× basal width of mandible; in dorsal view length of eye 1.3× temple (Fig. <xref ref-type="fig" rid="F2">2h</xref>).</p><fig id="F2" position="float" orientation="portrait"><object-id xmlns:xlink="http://www.w3.org/1999/xlink" content-type="doi" xlink:type="simple">10.3897/zookeys.1038.55258.figure2</object-id><object-id xmlns:xlink="http://www.w3.org/1999/xlink" content-type="arpha" xlink:type="simple">FC3CDADD-2016-5FE9-9C5C-DBCD77F30618</object-id><label>Figure 2.</label><caption><p><italic><tp:taxon-name><tp:taxon-name-part taxon-name-part-type="genus" reg="Chaoilta">Chaoilta</tp:taxon-name-part><tp:taxon-name-part taxon-name-part-type="species" reg="breviceps">breviceps</tp:taxon-name-part></tp:taxon-name></italic> sp. nov., ♀, holotype. <bold>a</bold> fore wing <bold>b</bold> hind wing <bold>c</bold> mesosoma, lateral view <bold>d</bold> mesosoma, dorsal view <bold>e</bold> metasoma, dorsal view <bold>f</bold> hind leg, lateral view <bold>g</bold> head, anterior view <bold>h</bold> head, dorsal view <bold>i</bold> head, lateral view <bold>j</bold> scapus outer side, lateral view.</p></caption><graphic xmlns:xlink="http://www.w3.org/1999/xlink" xlink:href="zookeys-1038-105-g002.jpg" position="float" orientation="portrait" xlink:type="simple" id="oo_544851.jpg"><uri content-type="original_file" xlink:type="simple">https://binary.pensoft.net/fig/544851</uri></graphic></fig><p><bold><italic>Mesosoma</italic>.</bold> Length of mesosoma 3.4× its height (Fig. <xref ref-type="fig" rid="F2">2c</xref>); pronotum emarginated medio-apically, and with dense setae postero-dorsally; notauli largely absent (Fig. <xref ref-type="fig" rid="F2">2d</xref>); middle lobe of mesoscutum weakly convex anteriorly, mesoscutum largely glabrous, but with long setae along imaginary notaulic courses (Fig. <xref ref-type="fig" rid="F2">2d</xref>); scutellar sulcus deep and narrow, crenulate (Fig. <xref ref-type="fig" rid="F2">2d</xref>); scutellum sculptured, more or less flattened; metanotum flattened medially (Fig. <xref ref-type="fig" rid="F2">2d</xref>); propodeum largely smooth, but with some longitudinal striae medially, and with a few weak punctures and long setae laterally (Fig. <xref ref-type="fig" rid="F2">2d</xref>).</p><p><bold><italic>Wings</italic>.</bold> Fore wing (Fig. <xref ref-type="fig" rid="F2">2a</xref>): SR1: 3-SR: r = 27: 17: 3; 1-SR+M bent after arising from 1-M, 1.7× longer than 1-M; 2-SR: 3-SR: r-m = 9: 17: 6; cu-a interstitial. Hind wing (Fig. <xref ref-type="fig" rid="F2">2b</xref>): SC+R1 1.5× longer than 1r-m.</p><p><bold><italic>Legs</italic>.</bold> Length of fore femur: tibia: tarsus = 24: 27: 53; length of hind femur: tibia: basitarsus = 37: 60: 25; length of femur, tibia and basitarsus of hind leg 3.1, 7.5 and 5.2× their maximum width, respectively (Fig. <xref ref-type="fig" rid="F2">2f</xref>).</p><p><bold><italic>Metasoma</italic>.</bold> Length of T I 1.3× its apical width, median area convex and coarsely sculptured (Fig. <xref ref-type="fig" rid="F2">2e</xref>); lateral grooves of T I completely smooth (Fig. <xref ref-type="fig" rid="F2">2e</xref>); T II largely coarsely sculptured (Fig. <xref ref-type="fig" rid="F2">2e</xref>); apical width of T II 2.8× its median length, triangular medio-basal area of T II medium-sized, attached to short medio-longitudinal carina, but absent near posterior margin of T II, grooves besides medio-basal area strongly crenulate; antero-lateral areas of T II coarse, anterior grooves wide and distinctly crenulate (Fig. <xref ref-type="fig" rid="F2">2e</xref>); second suture deep, crenulate, straight medially, and becoming narrower laterally (Fig. <xref ref-type="fig" rid="F2">2e</xref>); T III and T IV coarsely sculptured, with distinct antero-lateral areas; T III–V with crenulate transverse subposterior groove (Fig. <xref ref-type="fig" rid="F2">2e</xref>); sculpture and antero-lateral areas of T V relatively weak; T VI weakly sculptured; T VII largely smooth except a few weak punctures; hypopygium acute apically, far beyond level of apex of metasoma; ovipositor sheath 0.98 × as long as fore wing.</p><p><bold><italic>Colour</italic>.</bold> Largely black (Fig. <xref ref-type="fig" rid="F1">1</xref>); head largely pale yellow, except for antenna, eyes, stemmaticum and apex of mandible black (Fig. <xref ref-type="fig" rid="F2">2g</xref>); anteriorly and laterally mesoscutum black and remainder pale yellow; tegula, pronotum, propleuron, fore legs (except for black claws) and middle legs (except for coxae, trochanters, second-fifth segments of tibia and claws black, first segment of tibia infuscate apically) yellow (Fig. <xref ref-type="fig" rid="F2">2c, d, f</xref>); wing membrane infuscate, area below parastigma brownish, pterostigma and veins (except for forewing vein 1-SR+M half basally, 1-SR and 1-M dark brown) pale yellow (Fig. <xref ref-type="fig" rid="F2">2a, b</xref>).</p><p><bold><italic>Variation</italic>.</bold> Length of body of female 8.0–11.1 mm, of fore wing of female 7.3–9.8 mm, and of ovipositor sheath 7.0–9.6 mm; length of mesosoma 2.4–3.4× its height; fore wing vein cu-a slightly postfurcal; hind wing vein SC+R1 1.5–1.9× longer than vein 1r-m; ovipositor sheath 0.96–0.98 × as long as fore wing; area below parastigma sometimes paler, only greyish brown.</p></tp:treatment-sec><tp:treatment-sec sec-type="biology" id="SECID0EWGAG"><title>Biology.</title><p>Unknown.</p></tp:treatment-sec><tp:treatment-sec sec-type="distribution" id="SECID0E2GAG"><title>Distribution.</title><p>China (Yunnan).</p></tp:treatment-sec><tp:treatment-sec sec-type="etymology" id="SECID0EAHAG"><title>Etymology.</title><p>Named after the short head, especially in anterior view: <italic>brevis</italic> is Latin for short and -<italic>ceps</italic> is Latin for head.</p></tp:treatment-sec></tp:taxon-treatment>
