# Supplementary material for: A new genus and eight newly recorded genera of Braconinae Nees (Hymenoptera, Braconidae) from China, with descriptions of fourteen new species
Source: Zookeys. 2021 May 19;1038:105–78. doi: 10.3897/zookeys.1038.55258 (PMC9341518; doi:10.3897/zookeys.1038.55258)
Supplement: XML Treatment for Chaoilta himalayensis [file zookeys.1038.55258-treatment3.xml]

<!DOCTYPE tp:taxon-treatment
  PUBLIC "-//TaxonX//DTD Taxonomic Treatment Publishing DTD v0 20100105//EN" "tax-treatment-NSO.dtd">
<tp:taxon-treatment xmlns:tp="http://www.plazi.org/taxpub"><tp:treatment-meta><kwd-group><label>Taxon classification</label><kwd>
              <named-content content-type="kingdom">Animalia</named-content>
            </kwd><kwd>
              <named-content content-type="order">Hymenoptera</named-content>
            </kwd><kwd>
              <named-content content-type="family">Braconidae</named-content>
            </kwd></kwd-group><mixed-citation publication-type="journal"><person-group><name><surname>Li</surname><given-names>Yang</given-names></name><name><surname>van Achterberg</surname><given-names>Cornelis</given-names></name><name><surname>Chen</surname><given-names>Xue-xin</given-names></name></person-group><article-title>A new genus and eight newly recorded genera of <tp:taxon-name><tp:taxon-name-part taxon-name-part-type="subfamily">Braconinae</tp:taxon-name-part></tp:taxon-name> Nees (<tp:taxon-name><tp:taxon-name-part taxon-name-part-type="order">Hymenoptera</tp:taxon-name-part></tp:taxon-name>, <tp:taxon-name><tp:taxon-name-part taxon-name-part-type="family">Braconidae</tp:taxon-name-part></tp:taxon-name>) from China, with descriptions of fourteen new species</article-title><source>Zookeys</source><day>19</day><month>05</month><year>2021</year><volume>1038</volume><fpage>105</fpage><lpage>178</lpage><pub-id pub-id-type="doi">10.3897/zookeys.1038.55258</pub-id></mixed-citation></tp:treatment-meta><tp:nomenclature><tp:taxon-name>
            <object-id xmlns:xlink="http://www.w3.org/1999/xlink" content-type="arpha" xlink:type="simple">6CBC6C42-970D-5547-957D-2F48D4CD8646</object-id>
            <tp:taxon-name-part taxon-name-part-type="genus" reg="Chaoilta">Chaoilta</tp:taxon-name-part>
            <tp:taxon-name-part taxon-name-part-type="species" reg="himalayensis">himalayensis</tp:taxon-name-part>
          </tp:taxon-name><tp:taxon-authority>(Cameron, 1899)</tp:taxon-authority><xref ref-type="fig" rid="F3">Figures 3</xref><xref ref-type="fig" rid="F4">, 4</xref><tp:nomenclature-citation-list><tp:nomenclature-citation><tp:taxon-name>
                <tp:taxon-name-part taxon-name-part-type="genus" reg="Bracon">Bracon</tp:taxon-name-part>
                <tp:taxon-name-part taxon-name-part-type="species" reg="himalayensis">himalayensis</tp:taxon-name-part>
              </tp:taxon-name><comment>Cameron, 1899: 70; <xref ref-type="bibr" rid="B47">Szépligeti 1904</xref>: 36; <xref ref-type="bibr" rid="B40">Ramakrishna Ayyar 1924</xref>: 354.</comment></tp:nomenclature-citation><tp:nomenclature-citation><tp:taxon-name>
                <tp:taxon-name-part taxon-name-part-type="genus" reg="Chaoilta">Chaoilta</tp:taxon-name-part>
                <tp:taxon-name-part taxon-name-part-type="species" reg="himalayensis">himalayensis</tp:taxon-name-part>
              </tp:taxon-name><comment>(Cameron): Baltazar, 1972: 263; <xref ref-type="bibr" rid="B44">Shenefelt 1978</xref>: 1667; <xref ref-type="bibr" rid="B63">van Achterberg and O’Toole 1993</xref>: 7.</comment></tp:nomenclature-citation></tp:nomenclature-citation-list></tp:nomenclature><tp:treatment-sec sec-type="material" id="SECID0EDKAG"><title>Material examined.</title><p>1♀, China, Hainan Prov., Qiongzhong, 400 m, 16.VII.1960, Li Suofu, No. IOZ(E)1964594 (<named-content xmlns:xlink="http://www.w3.org/1999/xlink" content-type="dwc:institutional_code" xlink:type="simple">IZCAS</named-content>); 1♀, China, Hainan Prov., Tongshi, 340 m, 31.VII.1960, Li Suofu, No. IOZ(E)1964592 (<named-content xmlns:xlink="http://www.w3.org/1999/xlink" content-type="dwc:institutional_code" xlink:type="simple">IZCAS</named-content>); 1♀, China, Hainan Prov., Mt. Wuzhi, 27.IV.1984, Gu Maobin, No. IOZ(E)1964583 (<named-content xmlns:xlink="http://www.w3.org/1999/xlink" content-type="dwc:institutional_code" xlink:type="simple">IZCAS</named-content>); 1♀, China, Hainan Prov., Baisha, 18.III.1959, Jin Gentao, No. 34023664 (<abbrev xmlns:xlink="http://www.w3.org/1999/xlink" content-type="institution" xlink:title="Shanghai Entomological Museum, Chinese Academy of Sciences, Shanghai" id="ABBRID0EYKAG" xlink:type="simple">SHEM</abbrev>); 1♀, China, Yunnan Prov., Cheli, 540 m, 12.III.1957, Wang Shuyong, No. IOZ(E)1964542 (<named-content xmlns:xlink="http://www.w3.org/1999/xlink" content-type="dwc:institutional_code" xlink:type="simple">IZCAS</named-content>).</p><fig id="F3" position="float" orientation="portrait"><object-id xmlns:xlink="http://www.w3.org/1999/xlink" content-type="doi" xlink:type="simple">10.3897/zookeys.1038.55258.figure3</object-id><object-id xmlns:xlink="http://www.w3.org/1999/xlink" content-type="arpha" xlink:type="simple">C9A87413-A1D7-573D-8FBB-10F4BB69270E</object-id><label>Figure 3.</label><caption><p><italic><tp:taxon-name><tp:taxon-name-part taxon-name-part-type="genus" reg="Chaoilta">Chaoilta</tp:taxon-name-part><tp:taxon-name-part taxon-name-part-type="species" reg="himalayensis">himalayensis</tp:taxon-name-part></tp:taxon-name></italic> (Cameron, 1899), ♀, habitus, lateral view.</p></caption><graphic xmlns:xlink="http://www.w3.org/1999/xlink" xlink:href="zookeys-1038-105-g003.jpg" position="float" orientation="portrait" xlink:type="simple" id="oo_544852.jpg"><uri content-type="original_file" xlink:type="simple">https://binary.pensoft.net/fig/544852</uri></graphic></fig><fig id="F4" position="float" orientation="portrait"><object-id xmlns:xlink="http://www.w3.org/1999/xlink" content-type="doi" xlink:type="simple">10.3897/zookeys.1038.55258.figure4</object-id><object-id xmlns:xlink="http://www.w3.org/1999/xlink" content-type="arpha" xlink:type="simple">B1E1E488-7CBD-52CA-80E9-4A3108D9C6A2</object-id><label>Figure 4.</label><caption><p><italic><tp:taxon-name><tp:taxon-name-part taxon-name-part-type="genus" reg="Chaoilta">Chaoilta</tp:taxon-name-part><tp:taxon-name-part taxon-name-part-type="species" reg="himalayensis">himalayensis</tp:taxon-name-part></tp:taxon-name></italic> (Cameron, 1899). ♀ <bold>a</bold> fore wing <bold>b</bold> hind wing <bold>c</bold> mesosoma, lateral view <bold>d</bold> mesosoma, dorsal view <bold>e</bold> metasoma, dorsal view <bold>f</bold> hind leg, lateral view <bold>g</bold> head, anterior view <bold>h</bold> head, dorsal view <bold>i</bold> head, lateral view <bold>j</bold> first metasomal tergite, dorsal view <bold>k</bold> scapus outer side, lateral view <bold>l</bold> apex of ovipositor, lateral view <bold>m</bold> apex of antenna.</p></caption><graphic xmlns:xlink="http://www.w3.org/1999/xlink" xlink:href="zookeys-1038-105-g004.jpg" position="float" orientation="portrait" xlink:type="simple" id="oo_544853.jpg"><uri content-type="original_file" xlink:type="simple">https://binary.pensoft.net/fig/544853</uri></graphic></fig></tp:treatment-sec><tp:treatment-sec sec-type="biology" id="SECID0EMNAG"><title>Biology.</title><p>Unknown.</p></tp:treatment-sec><tp:treatment-sec sec-type="distribution" id="SECID0ERNAG"><title>Distribution.</title><p>China (Hainan, Yunnan); India.</p></tp:treatment-sec><tp:treatment-sec sec-type="notes" id="SECID0EWNAG"><title>Note.</title><p>This species is newly recorded from China.</p></tp:treatment-sec><ref-list><ref id="B47"><mixed-citation xmlns:xlink="http://www.w3.org/1999/xlink" xlink:type="simple"><person-group><name name-style="western"><surname>Szépligeti</surname><given-names>G</given-names></name></person-group> (<year>1904</year>) <article-title><tp:taxon-name><tp:taxon-name-part taxon-name-part-type="order">Hymenoptera</tp:taxon-name-part></tp:taxon-name>. Fam. <tp:taxon-name><tp:taxon-name-part taxon-name-part-type="family">Braconidae</tp:taxon-name-part></tp:taxon-name>.</article-title><source>Genera Insectorum</source><volume>22</volume>: <fpage>1</fpage>–<lpage>253</lpage>.</mixed-citation></ref><ref id="B40"><mixed-citation xmlns:xlink="http://www.w3.org/1999/xlink" xlink:type="simple"><person-group><name name-style="western"><surname>Ramakrishna Ayyar</surname><given-names>TV</given-names></name></person-group> (<year>1924</year>) <article-title>A catalogue of the braconid wasps described from the Indian region. Proceedings of the Fifth Entomological Meeting held at Pusa 1923.</article-title><volume>5</volume>(<issue>1923</issue>): <fpage>352</fpage>–<lpage>362</lpage>.</mixed-citation></ref><ref id="B44"><mixed-citation xmlns:xlink="http://www.w3.org/1999/xlink" xlink:type="simple"><person-group><name name-style="western"><surname>Shenefelt</surname><given-names>RD</given-names></name></person-group> (<year>1978</year>) <article-title><tp:taxon-name><tp:taxon-name-part taxon-name-part-type="family">Braconidae</tp:taxon-name-part></tp:taxon-name> 10. <tp:taxon-name><tp:taxon-name-part taxon-name-part-type="subfamily">Braconinae</tp:taxon-name-part></tp:taxon-name>, <tp:taxon-name><tp:taxon-name-part taxon-name-part-type="subfamily">Gnathobraconinae</tp:taxon-name-part></tp:taxon-name>, <tp:taxon-name><tp:taxon-name-part taxon-name-part-type="subfamily">Mesostoinae</tp:taxon-name-part></tp:taxon-name>, <tp:taxon-name><tp:taxon-name-part taxon-name-part-type="subfamily">Pseudodicrogeniinae</tp:taxon-name-part></tp:taxon-name>, <tp:taxon-name><tp:taxon-name-part taxon-name-part-type="subfamily">Telengainae</tp:taxon-name-part></tp:taxon-name>, <tp:taxon-name><tp:taxon-name-part taxon-name-part-type="subfamily">Ypsistocerinae</tp:taxon-name-part></tp:taxon-name> plus <tp:taxon-name><tp:taxon-name-part taxon-name-part-type="family">Braconidae</tp:taxon-name-part></tp:taxon-name> in general, major groups, unplaced genera and species.</article-title> In: <person-group><name name-style="western"><surname>van Achterberg</surname><given-names>C</given-names></name><name name-style="western"><surname>Shenefelt</surname><given-names>RD</given-names></name></person-group> (<role>Eds</role>) <issue-title>Hymenopterorum Catalogus (nov.</issue-title><source>editio), Pars 15. Dr. W. Junk B. V., Hague</source>, <fpage>1425</fpage>–<lpage>1872</lpage>.</mixed-citation></ref><ref id="B63"><mixed-citation xmlns:xlink="http://www.w3.org/1999/xlink" xlink:type="simple"><person-group><name name-style="western"><surname>van Achterberg</surname><given-names>C</given-names></name><name name-style="western"><surname>O’Toole</surname><given-names>C</given-names></name></person-group> (<year>1993</year>) <article-title>Annotated catalogue of the types of <tp:taxon-name><tp:taxon-name-part taxon-name-part-type="family">Braconidae</tp:taxon-name-part></tp:taxon-name> (<tp:taxon-name><tp:taxon-name-part taxon-name-part-type="order">Hymenoptera</tp:taxon-name-part></tp:taxon-name>) in the Oxford University Museum.</article-title><source>Zoologische Verhandelingen Leiden</source><volume>287</volume>: <fpage>1</fpage>–<lpage>48</lpage>.</mixed-citation></ref></ref-list></tp:taxon-treatment>
