# Supplementary material for: A new genus and eight newly recorded genera of Braconinae Nees (Hymenoptera, Braconidae) from China, with descriptions of fourteen new species
Source: Zookeys. 2021 May 19;1038:105–78. doi: 10.3897/zookeys.1038.55258 (PMC9341518; doi:10.3897/zookeys.1038.55258)
Supplement: XML Treatment for Cyanopterus [file zookeys.1038.55258-treatment4.xml]

<!DOCTYPE tp:taxon-treatment
  PUBLIC "-//TaxonX//DTD Taxonomic Treatment Publishing DTD v0 20100105//EN" "tax-treatment-NSO.dtd">
<tp:taxon-treatment xmlns:tp="http://www.plazi.org/taxpub"><tp:treatment-meta><kwd-group><label>Taxon classification</label><kwd>
              <named-content content-type="kingdom">Animalia</named-content>
            </kwd><kwd>
              <named-content content-type="order">Hymenoptera</named-content>
            </kwd><kwd>
              <named-content content-type="family">Braconidae</named-content>
            </kwd></kwd-group><mixed-citation publication-type="journal"><person-group><name><surname>Li</surname><given-names>Yang</given-names></name><name><surname>van Achterberg</surname><given-names>Cornelis</given-names></name><name><surname>Chen</surname><given-names>Xue-xin</given-names></name></person-group><article-title>A new genus and eight newly recorded genera of <tp:taxon-name><tp:taxon-name-part taxon-name-part-type="subfamily">Braconinae</tp:taxon-name-part></tp:taxon-name> Nees (<tp:taxon-name><tp:taxon-name-part taxon-name-part-type="order">Hymenoptera</tp:taxon-name-part></tp:taxon-name>, <tp:taxon-name><tp:taxon-name-part taxon-name-part-type="family">Braconidae</tp:taxon-name-part></tp:taxon-name>) from China, with descriptions of fourteen new species</article-title><source>Zookeys</source><day>19</day><month>05</month><year>2021</year><volume>1038</volume><fpage>105</fpage><lpage>178</lpage><pub-id pub-id-type="doi">10.3897/zookeys.1038.55258</pub-id></mixed-citation></tp:treatment-meta><tp:nomenclature><label>Genus</label><tp:taxon-name>
            <object-id xmlns:xlink="http://www.w3.org/1999/xlink" content-type="arpha" xlink:type="simple">15126ED4-8B8D-538F-B5D9-25A51756D3B7</object-id>
            <tp:taxon-name-part taxon-name-part-type="genus" reg="Cyanopterus">Cyanopterus</tp:taxon-name-part>
          </tp:taxon-name><tp:taxon-authority>Haliday, 1835</tp:taxon-authority><xref ref-type="fig" rid="F5">Figures 5</xref><xref ref-type="fig" rid="F6">, 6</xref><xref ref-type="fig" rid="F7">, 7</xref><xref ref-type="fig" rid="F8">, 8</xref><xref ref-type="fig" rid="F9">, 9</xref><xref ref-type="fig" rid="F10">, 10</xref><xref ref-type="fig" rid="F11">, 11</xref><xref ref-type="fig" rid="F12">, 12</xref><tp:nomenclature-citation-list><tp:nomenclature-citation><tp:taxon-name>
                <tp:taxon-name-part taxon-name-part-type="genus" reg="Cyanopterus">Cyanopterus</tp:taxon-name-part>
              </tp:taxon-name><comment>Haliday, 1835: 22; <xref ref-type="bibr" rid="B47">Szépligeti 1904</xref>: 21; <xref ref-type="bibr" rid="B50">Telenga 1936</xref>: 343; <xref ref-type="bibr" rid="B69">Watanabe 1937</xref>: 21; <xref ref-type="bibr" rid="B53">Tobias 1971</xref>: 210; <xref ref-type="bibr" rid="B44">Shenefelt 1978</xref>: 1676; <xref ref-type="bibr" rid="B25">Marsh 1979</xref>: 170; <xref ref-type="bibr" rid="B38">Quicke 1987</xref>: 109. Type species: <tp:taxon-name><tp:taxon-name-part taxon-name-part-type="genus" reg="Ichneumon">Ichneumon</tp:taxon-name-part><tp:taxon-name-part taxon-name-part-type="species" reg="flavator">flavator</tp:taxon-name-part></tp:taxon-name> Fabricius, 1793 (Monobasic).</comment></tp:nomenclature-citation><tp:nomenclature-citation><tp:taxon-name>
                <tp:taxon-name-part taxon-name-part-type="genus" reg="Ipobracon">Ipobracon</tp:taxon-name-part>
              </tp:taxon-name><comment>Thomson, 1892: 1787 (as subgroup of <tp:taxon-name><tp:taxon-name-part taxon-name-part-type="genus" reg="Bracon">Bracon</tp:taxon-name-part></tp:taxon-name> Fabricius, 1804); <xref ref-type="bibr" rid="B44">Shenefelt 1978</xref>: 1808; <xref ref-type="bibr" rid="B38">Quicke 1987</xref>: 109. Type species: <tp:taxon-name><tp:taxon-name-part taxon-name-part-type="genus" reg="Bracon">Bracon</tp:taxon-name-part><tp:taxon-name-part taxon-name-part-type="species" reg="nigrator">nigrator</tp:taxon-name-part></tp:taxon-name> Zetterstedt, 1838 (Original designation). Synonymised by <xref ref-type="bibr" rid="B37">Quicke 1985</xref>: 46.</comment></tp:nomenclature-citation><tp:nomenclature-citation><tp:taxon-name>
                <tp:taxon-name-part taxon-name-part-type="genus" reg="Bracambus">Bracambus</tp:taxon-name-part>
              </tp:taxon-name><comment>Thomson, 1892: 1787 (as subgroup of <tp:taxon-name><tp:taxon-name-part taxon-name-part-type="genus" reg="Bracon">Bracon</tp:taxon-name-part></tp:taxon-name> Fabricius, 1804); <xref ref-type="bibr" rid="B44">Shenefelt 1978</xref>: 1676; <xref ref-type="bibr" rid="B38">Quicke 1987</xref>: 109. Type species: <tp:taxon-name><tp:taxon-name-part taxon-name-part-type="genus" reg="Vipio">Vipio</tp:taxon-name-part><tp:taxon-name-part taxon-name-part-type="species" reg="longipalpis">longipalpis</tp:taxon-name-part></tp:taxon-name> Thomson, 1892 (Monobasic and Original designation) (= <tp:taxon-name><tp:taxon-name-part taxon-name-part-type="genus" reg="Ichneumon">Ichneumon</tp:taxon-name-part><tp:taxon-name-part taxon-name-part-type="species" reg="flavator">flavator</tp:taxon-name-part></tp:taxon-name> Fabricius, 1804). Synonymised by <xref ref-type="bibr" rid="B47">Szépligeti 1904</xref>: 21.</comment></tp:nomenclature-citation><tp:nomenclature-citation><tp:taxon-name>
                <tp:taxon-name-part taxon-name-part-type="genus" reg="Bracomorpha">Bracomorpha</tp:taxon-name-part>
              </tp:taxon-name><comment>Papp, 1971: 276; <xref ref-type="bibr" rid="B37">Quicke 1985</xref>: 358, <xref ref-type="bibr" rid="B38">1987</xref>: 104. Type species: <tp:taxon-name><tp:taxon-name-part taxon-name-part-type="genus" reg="Bracomorpha">Bracomorpha</tp:taxon-name-part><tp:taxon-name-part taxon-name-part-type="species" reg="torkai">torkai</tp:taxon-name-part></tp:taxon-name> Papp, 1971 (Monobasic). Syn. nov.</comment></tp:nomenclature-citation><tp:nomenclature-citation><tp:taxon-name>
                <tp:taxon-name-part taxon-name-part-type="genus" reg="Cyanopteridea">Cyanopteridea</tp:taxon-name-part>
              </tp:taxon-name><comment>Viereck, 1911: 476; <xref ref-type="bibr" rid="B44">Shenefelt 1978</xref>: 1677; <xref ref-type="bibr" rid="B38">Quicke 1987</xref>: 109. Type species: <tp:taxon-name><tp:taxon-name-part taxon-name-part-type="genus" reg="Iphiaulax">Iphiaulax</tp:taxon-name-part><tp:taxon-name-part taxon-name-part-type="species" reg="clypeolus">clypeolus</tp:taxon-name-part></tp:taxon-name> Szépligeti, 1905 (Original designation). Synonymised by <xref ref-type="bibr" rid="B69">Watanabe 1937</xref>: 21.</comment></tp:nomenclature-citation><tp:nomenclature-citation><tp:taxon-name>
                <tp:taxon-name-part taxon-name-part-type="genus" reg="Coeloidimorpha">Coeloidimorpha</tp:taxon-name-part>
              </tp:taxon-name><comment>Viereck, 1913: 558; <xref ref-type="bibr" rid="B44">Shenefelt 1978</xref>: 1677; <xref ref-type="bibr" rid="B38">Quicke 1987</xref>: 109. Type species: <tp:taxon-name><tp:taxon-name-part taxon-name-part-type="genus" reg="Bracon">Bracon</tp:taxon-name-part> (<tp:taxon-name-part taxon-name-part-type="subgenus" reg="Melanobracon">Melanobracon</tp:taxon-name-part>) <tp:taxon-name-part taxon-name-part-type="species" reg="webbi">webbi</tp:taxon-name-part></tp:taxon-name> Viereck, 1909 (Original designation) (= <tp:taxon-name><tp:taxon-name-part taxon-name-part-type="genus" reg="Bracon">Bracon</tp:taxon-name-part><tp:taxon-name-part taxon-name-part-type="species" reg="laevis">laevis</tp:taxon-name-part></tp:taxon-name> Provancher, 1880). Synonymised by <xref ref-type="bibr" rid="B26">Muesebeck and Walkley 1951</xref>: 159.</comment></tp:nomenclature-citation><tp:nomenclature-citation><tp:taxon-name>
                <tp:taxon-name-part taxon-name-part-type="genus" reg="Atanycolimorpha">Atanycolimorpha</tp:taxon-name-part>
              </tp:taxon-name><comment>Viereck, 1913: 557; <xref ref-type="bibr" rid="B44">Shenefelt 1978</xref>: 1436; <xref ref-type="bibr" rid="B38">Quicke 1987</xref>: 109. Type species: <tp:taxon-name><tp:taxon-name-part taxon-name-part-type="genus" reg="Atanycolimorpha">Atanycolimorpha</tp:taxon-name-part><tp:taxon-name-part taxon-name-part-type="species" reg="winnemanae">winnemanae</tp:taxon-name-part></tp:taxon-name> Viereck, 1913 (Original designation) (= <tp:taxon-name><tp:taxon-name-part taxon-name-part-type="genus" reg="Bracon">Bracon</tp:taxon-name-part><tp:taxon-name-part taxon-name-part-type="species" reg="provancheri">provancheri</tp:taxon-name-part></tp:taxon-name> Dalla Torre, 1898). Synonymised by <xref ref-type="bibr" rid="B38">Quicke 1987</xref>: 109.</comment></tp:nomenclature-citation><tp:nomenclature-citation><tp:taxon-name>
                <tp:taxon-name-part taxon-name-part-type="genus" reg="Notaulobracon">Notaulobracon</tp:taxon-name-part>
              </tp:taxon-name><comment>Fahringer, 1929: 237; <xref ref-type="bibr" rid="B44">Shenefelt 1978</xref>: 1809. Type species: <tp:taxon-name><tp:taxon-name-part taxon-name-part-type="genus" reg="Bracon">Bracon</tp:taxon-name-part><tp:taxon-name-part taxon-name-part-type="species" reg="nigrator">nigrator</tp:taxon-name-part></tp:taxon-name> Zetterstedt, 1838 (Original designation). Synonymised by <xref ref-type="bibr" rid="B62">van Achterberg 1997</xref>: 30.</comment></tp:nomenclature-citation></tp:nomenclature-citation-list></tp:nomenclature><tp:treatment-sec sec-type="diagnosis" id="SECID0ETZAG"><title>Diagnosis.</title><p>Body medium-sized; terminal antennomere often strongly acute apically; in lateral view scapus without double margin at inner side apically and concave apico-laterally, ventrally longer than dorsally; eye glabrous, weakly emarginated; face smooth or superficially granulate, sometimes with a few sparse punctures; clypeus moderately narrow, often flattened and without dorsal carina; malar suture moderately developed, often with long and dense setae; labio-maxillary complex normal, not elongate; frons weakly depressed, with some setae and a median groove; mesosoma largely smooth and shiny; notauli present only anteriorly; scutellar sulcus narrow and crenulate; propodeum largely smooth, without medio-longitudinal carina or groove; angle between veins 1-SR and C+SC+R of fore wing more than 75°; fore wing vein 1-SR+M straight or slightly curved subbasally; fore wing vein cu-a interstitial or slightly postfurcal; hind wing vein SC+R1 longer than vein 1r-m; basal lobes of claws largely rounded; metasoma often largely smooth and shiny; length of T I less than 1.5× its apical width; T II usually with a large medio-basal area, and with oblique lateral grooves connected to wide sublateral grooves; antero-lateral grooves of T III often wide and short; T III–V with or without antero-lateral areas; ovipositor with dorsal nodus and ventral serrations subapically.</p></tp:treatment-sec><tp:treatment-sec sec-type="biology" id="SECID0EYZAG"><title>Biology.</title><p>Most species are larval ectoparasitoids of <tp:taxon-name><tp:taxon-name-part taxon-name-part-type="order">Coleoptera</tp:taxon-name-part></tp:taxon-name> (especially <tp:taxon-name><tp:taxon-name-part taxon-name-part-type="family">Cerambycidae</tp:taxon-name-part></tp:taxon-name> and <tp:taxon-name><tp:taxon-name-part taxon-name-part-type="family">Curculionidae</tp:taxon-name-part></tp:taxon-name>, but also some species of <tp:taxon-name><tp:taxon-name-part taxon-name-part-type="family">Buprestidae</tp:taxon-name-part></tp:taxon-name> and <tp:taxon-name><tp:taxon-name-part taxon-name-part-type="family">Bostrichidae</tp:taxon-name-part></tp:taxon-name>), and of <tp:taxon-name><tp:taxon-name-part taxon-name-part-type="order">Lepidoptera</tp:taxon-name-part></tp:taxon-name> (mainly <tp:taxon-name><tp:taxon-name-part taxon-name-part-type="family">Sesiidae</tp:taxon-name-part></tp:taxon-name>, <tp:taxon-name><tp:taxon-name-part taxon-name-part-type="family">Pyralidae</tp:taxon-name-part></tp:taxon-name>, <tp:taxon-name><tp:taxon-name-part taxon-name-part-type="family">Erebidae</tp:taxon-name-part></tp:taxon-name>, and <tp:taxon-name><tp:taxon-name-part taxon-name-part-type="family">Tortricidae</tp:taxon-name-part></tp:taxon-name>) (<xref ref-type="bibr" rid="B70">Webb 1909</xref>; <xref ref-type="bibr" rid="B65">Viereck 1912</xref>; Fahringer 1926, <xref ref-type="bibr" rid="B18">1934</xref>; <xref ref-type="bibr" rid="B41">Ramakrishna Ayyar 1928</xref>; <xref ref-type="bibr" rid="B27">Myers 1932</xref>; <xref ref-type="bibr" rid="B69">Watanabe 1937</xref>; <xref ref-type="bibr" rid="B22">Györfi 1941</xref>; <xref ref-type="bibr" rid="B21">Grobler 1957</xref>; <xref ref-type="bibr" rid="B11">De Santis and Esquivel 1966</xref>; <xref ref-type="bibr" rid="B20">Fulmek 1968</xref>; <xref ref-type="bibr" rid="B29">Papp 1971</xref>; <xref ref-type="bibr" rid="B53">Tobias 1971</xref>, <xref ref-type="bibr" rid="B54">1976</xref>, <xref ref-type="bibr" rid="B55">1986</xref>; <xref ref-type="bibr" rid="B58">Uhthoff-Kaufmann 1990</xref>; <xref ref-type="bibr" rid="B9">Campadelli and Scaramozzino 1994</xref>; <xref ref-type="bibr" rid="B10">Cordo et al. 1995</xref>; <xref ref-type="bibr" rid="B32">Papp 2009</xref>; <xref ref-type="bibr" rid="B68">Wang et al. 2009</xref>; <xref ref-type="bibr" rid="B72">Yu et al. 2016</xref>).</p></tp:treatment-sec><tp:treatment-sec sec-type="distribution" id="SECID0EA5AG"><title>Distribution.</title><p>Cosmopolitan.</p></tp:treatment-sec><tp:treatment-sec sec-type="notes" id="SECID0EF5AG"><title>Note.</title><p><xref ref-type="bibr" rid="B57">Tobias and Belokobylskij (2000)</xref> divided this genus into three subgenera: <italic><tp:taxon-name><tp:taxon-name-part taxon-name-part-type="genus" reg="Cyanopterus">Cyanopterus</tp:taxon-name-part></tp:taxon-name></italic> Haliday, 1835, <italic><tp:taxon-name><tp:taxon-name-part taxon-name-part-type="genus" reg="Ipobracon">Ipobracon</tp:taxon-name-part></tp:taxon-name></italic> Thomson, 1892, and <italic><tp:taxon-name><tp:taxon-name-part taxon-name-part-type="genus" reg="Paravipio">Paravipio</tp:taxon-name-part></tp:taxon-name></italic> Papp, 1967; in this paper we include <italic><tp:taxon-name><tp:taxon-name-part taxon-name-part-type="genus" reg="Bracomorpha">Bracomorpha</tp:taxon-name-part></tp:taxon-name></italic> Papp, 1971, as a subgenus; in China we have not yet found <italic><tp:taxon-name><tp:taxon-name-part taxon-name-part-type="genus" reg="Ipobracon">Ipobracon</tp:taxon-name-part></tp:taxon-name></italic> and <italic><tp:taxon-name><tp:taxon-name-part taxon-name-part-type="genus" reg="Cyanopterus">Cyanopterus</tp:taxon-name-part></tp:taxon-name></italic> s. s.; and <italic><tp:taxon-name><tp:taxon-name-part taxon-name-part-type="genus" reg="Paravipio">Paravipio</tp:taxon-name-part></tp:taxon-name></italic> is new to China. <italic><tp:taxon-name><tp:taxon-name-part taxon-name-part-type="genus" reg="Bracomorpha">Bracomorpha</tp:taxon-name-part></tp:taxon-name></italic> may be easily confused with <italic><tp:taxon-name><tp:taxon-name-part taxon-name-part-type="genus" reg="Acampyloneurus">Acampyloneurus</tp:taxon-name-part></tp:taxon-name></italic> van Achterberg, 1992, but the latter has the lower ovipositor valve without teeth and the upper valve without nodus, T II with slightly converging sublateral depressions and the dorsal carina of the clypeus present. In addition, the type species has the first subdiscal cell of the fore wing distinctly (ca. 1.5×) higher than length of vein m-cu and scapus without apical ledge at inner side. In <italic><tp:taxon-name><tp:taxon-name-part taxon-name-part-type="genus" reg="Bracomorpha">Bracomorpha</tp:taxon-name-part></tp:taxon-name></italic> the lower ovipositor valve has minute apical teeth and the upper valve has a minute nodus, the dorsal carina of the clypeus absent, T II with nearly parallel sublateral depressions or depressions largely absent, the first subdiscal cell is narrower than length of vein m-cu or subequal and scapus with more or less developed narrow apical ledge at inner side.</p><fig id="F5" position="float" orientation="portrait"><object-id xmlns:xlink="http://www.w3.org/1999/xlink" content-type="doi" xlink:type="simple">10.3897/zookeys.1038.55258.figure5</object-id><object-id xmlns:xlink="http://www.w3.org/1999/xlink" content-type="arpha" xlink:type="simple">1EF3D5BB-483B-5AE2-BE58-3B9A47DDCA87</object-id><label>Figure 5.</label><caption><p><tp:taxon-name><tp:taxon-name-part taxon-name-part-type="genus" reg="Cyanopterus">Cyanopterus</tp:taxon-name-part> (<tp:taxon-name-part taxon-name-part-type="subgenus" reg="Bracomorpha">Bracomorpha</tp:taxon-name-part>) <tp:taxon-name-part taxon-name-part-type="species" reg="lucidus">lucidus</tp:taxon-name-part></tp:taxon-name> sp. nov., ♀, holotype, habitus, lateral view.</p></caption><graphic xmlns:xlink="http://www.w3.org/1999/xlink" xlink:href="zookeys-1038-105-g005.jpg" position="float" orientation="portrait" xlink:type="simple" id="oo_544854.jpg"><uri content-type="original_file" xlink:type="simple">https://binary.pensoft.net/fig/544854</uri></graphic></fig></tp:treatment-sec><tp:treatment-sec><!--Section generated to contain objects referenced in tp:taxon-treatment.--><fig id="F6" position="float" orientation="portrait"><object-id xmlns:xlink="http://www.w3.org/1999/xlink" content-type="doi" xlink:type="simple">10.3897/zookeys.1038.55258.figure6</object-id><object-id xmlns:xlink="http://www.w3.org/1999/xlink" content-type="arpha" xlink:type="simple">3938DEE1-85A8-5F17-B8F6-63E1C2F1124C</object-id><label>Figure 6.</label><caption><p><tp:taxon-name><tp:taxon-name-part taxon-name-part-type="genus" reg="Cyanopterus">Cyanopterus</tp:taxon-name-part> (<tp:taxon-name-part taxon-name-part-type="subgenus" reg="Bracomorpha">Bracomorpha</tp:taxon-name-part>) <tp:taxon-name-part taxon-name-part-type="species" reg="lucidus">lucidus</tp:taxon-name-part></tp:taxon-name> sp. nov., ♀, holotype <bold>a</bold> fore wing <bold>b</bold> hind wing <bold>c</bold> mesosoma, lateral view <bold>d</bold> mesosoma, dorsal view <bold>e</bold> metasoma, dorsal view <bold>f</bold> hind leg, lateral view <bold>g</bold> head, anterior view <bold>h</bold> head, dorsal view <bold>i</bold> head, lateral view <bold>j</bold> first metasomal tergite, dorsal view <bold>k</bold> apex of antenna <bold>l</bold> apex of ovipositor, lateral view.</p></caption><graphic xmlns:xlink="http://www.w3.org/1999/xlink" xlink:href="zookeys-1038-105-g006.jpg" position="float" orientation="portrait" xlink:type="simple" id="oo_544855.jpg"><uri content-type="original_file" xlink:type="simple">https://binary.pensoft.net/fig/544855</uri></graphic></fig><fig id="F7" position="float" orientation="portrait"><object-id xmlns:xlink="http://www.w3.org/1999/xlink" content-type="doi" xlink:type="simple">10.3897/zookeys.1038.55258.figure7</object-id><object-id xmlns:xlink="http://www.w3.org/1999/xlink" content-type="arpha" xlink:type="simple">32379718-C4B2-59D0-BBF5-24883608B440</object-id><label>Figure 7.</label><caption><p><tp:taxon-name><tp:taxon-name-part taxon-name-part-type="genus" reg="Cyanopterus">Cyanopterus</tp:taxon-name-part> (<tp:taxon-name-part taxon-name-part-type="subgenus" reg="Bracomorpha">Bracomorpha</tp:taxon-name-part>) <tp:taxon-name-part taxon-name-part-type="species" reg="transversus">transversus</tp:taxon-name-part></tp:taxon-name> sp. nov., ♀, holotype, habitus, lateral view.</p></caption><graphic xmlns:xlink="http://www.w3.org/1999/xlink" xlink:href="zookeys-1038-105-g007.jpg" position="float" orientation="portrait" xlink:type="simple" id="oo_544856.jpg"><uri content-type="original_file" xlink:type="simple">https://binary.pensoft.net/fig/544856</uri></graphic></fig><fig id="F8" position="float" orientation="portrait"><object-id xmlns:xlink="http://www.w3.org/1999/xlink" content-type="doi" xlink:type="simple">10.3897/zookeys.1038.55258.figure8</object-id><object-id xmlns:xlink="http://www.w3.org/1999/xlink" content-type="arpha" xlink:type="simple">C19AD228-348C-540A-8932-C30DA978AB07</object-id><label>Figure 8.</label><caption><p><tp:taxon-name><tp:taxon-name-part taxon-name-part-type="genus" reg="Cyanopterus">Cyanopterus</tp:taxon-name-part> (<tp:taxon-name-part taxon-name-part-type="subgenus" reg="Bracomorpha">Bracomorpha</tp:taxon-name-part>) <tp:taxon-name-part taxon-name-part-type="species" reg="transversus">transversus</tp:taxon-name-part></tp:taxon-name> sp. nov., ♀, holotype <bold>a</bold> fore wing <bold>b</bold> hind wing <bold>c</bold> mesosoma, lateral view <bold>d</bold> mesosoma, dorsal view <bold>e</bold> metasoma, dorsal view <bold>f</bold> hind leg, lateral view <bold>g</bold> head, anterior view <bold>h</bold> head, dorsal view <bold>i</bold> head, lateral view <bold>j</bold> first metasomal tergite, dorsal view <bold>k</bold> apex of ovipositor, lateral view.</p></caption><graphic xmlns:xlink="http://www.w3.org/1999/xlink" xlink:href="zookeys-1038-105-g008.jpg" position="float" orientation="portrait" xlink:type="simple" id="oo_544857.jpg"><uri content-type="original_file" xlink:type="simple">https://binary.pensoft.net/fig/544857</uri></graphic></fig><fig id="F9" position="float" orientation="portrait"><object-id xmlns:xlink="http://www.w3.org/1999/xlink" content-type="doi" xlink:type="simple">10.3897/zookeys.1038.55258.figure9</object-id><object-id xmlns:xlink="http://www.w3.org/1999/xlink" content-type="arpha" xlink:type="simple">6F8846FA-9DFD-5DBF-BF0C-54BF644F98F6</object-id><label>Figure 9.</label><caption><p><tp:taxon-name><tp:taxon-name-part taxon-name-part-type="genus" reg="Cyanopterus">Cyanopterus</tp:taxon-name-part> (<tp:taxon-name-part taxon-name-part-type="subgenus" reg="Bracomorpha">Bracomorpha</tp:taxon-name-part>) <tp:taxon-name-part taxon-name-part-type="species" reg="tricolor">tricolor</tp:taxon-name-part></tp:taxon-name> (Ivanov, 1896), ♀, habitus, lateral view.</p></caption><graphic xmlns:xlink="http://www.w3.org/1999/xlink" xlink:href="zookeys-1038-105-g009.jpg" position="float" orientation="portrait" xlink:type="simple" id="oo_544858.jpg"><uri content-type="original_file" xlink:type="simple">https://binary.pensoft.net/fig/544858</uri></graphic></fig><fig id="F10" position="float" orientation="portrait"><object-id xmlns:xlink="http://www.w3.org/1999/xlink" content-type="doi" xlink:type="simple">10.3897/zookeys.1038.55258.figure10</object-id><object-id xmlns:xlink="http://www.w3.org/1999/xlink" content-type="arpha" xlink:type="simple">A4319D6F-5F6C-5CF0-B10F-C289A87E6DDA</object-id><label>Figure 10.</label><caption><p><tp:taxon-name><tp:taxon-name-part taxon-name-part-type="genus" reg="Cyanopterus">Cyanopterus</tp:taxon-name-part> (<tp:taxon-name-part taxon-name-part-type="subgenus" reg="Bracomorpha">Bracomorpha</tp:taxon-name-part>) <tp:taxon-name-part taxon-name-part-type="species" reg="tricolor">tricolor</tp:taxon-name-part></tp:taxon-name> (Ivanov, 1896). ♀ <bold>a</bold> fore wing <bold>b</bold> hind wing <bold>c</bold> mesosoma, lateral view <bold>d</bold> mesosoma, dorsal view <bold>e</bold> metasoma, dorsal view <bold>f</bold> hind leg, lateral view <bold>g</bold> head, anterior view <bold>h</bold> head, dorsal view <bold>i</bold> head, lateral view <bold>j</bold> first metasomal tergite, dorsal view <bold>k</bold> scapus outer side, lateral view <bold>l</bold> apex of antenna.</p></caption><graphic xmlns:xlink="http://www.w3.org/1999/xlink" xlink:href="zookeys-1038-105-g010.jpg" position="float" orientation="portrait" xlink:type="simple" id="oo_544859.jpg"><uri content-type="original_file" xlink:type="simple">https://binary.pensoft.net/fig/544859</uri></graphic></fig><fig id="F11" position="float" orientation="portrait"><object-id xmlns:xlink="http://www.w3.org/1999/xlink" content-type="doi" xlink:type="simple">10.3897/zookeys.1038.55258.figure11</object-id><object-id xmlns:xlink="http://www.w3.org/1999/xlink" content-type="arpha" xlink:type="simple">7D3416EB-C9B3-507C-87E2-D3EFF712ACB4</object-id><label>Figure 11.</label><caption><p><tp:taxon-name><tp:taxon-name-part taxon-name-part-type="genus" reg="Cyanopterus">Cyanopterus</tp:taxon-name-part> (<tp:taxon-name-part taxon-name-part-type="subgenus" reg="Paravipio">Paravipio</tp:taxon-name-part>) <tp:taxon-name-part taxon-name-part-type="species" reg="jakuticus">jakuticus</tp:taxon-name-part></tp:taxon-name> (Tobias, 1973), ♀, habitus, lateral view.</p></caption><graphic xmlns:xlink="http://www.w3.org/1999/xlink" xlink:href="zookeys-1038-105-g011.jpg" position="float" orientation="portrait" xlink:type="simple" id="oo_544860.jpg"><uri content-type="original_file" xlink:type="simple">https://binary.pensoft.net/fig/544860</uri></graphic></fig><fig id="F12" position="float" orientation="portrait"><object-id xmlns:xlink="http://www.w3.org/1999/xlink" content-type="doi" xlink:type="simple">10.3897/zookeys.1038.55258.figure12</object-id><object-id xmlns:xlink="http://www.w3.org/1999/xlink" content-type="arpha" xlink:type="simple">74062676-76D7-55E8-B710-B256FD241D56</object-id><label>Figure 12.</label><caption><p><tp:taxon-name><tp:taxon-name-part taxon-name-part-type="genus" reg="Cyanopterus">Cyanopterus</tp:taxon-name-part> (<tp:taxon-name-part taxon-name-part-type="subgenus" reg="Paravipio">Paravipio</tp:taxon-name-part>) <tp:taxon-name-part taxon-name-part-type="species" reg="jakuticus">jakuticus</tp:taxon-name-part></tp:taxon-name> (Tobias, 1973). ♀. <bold>a</bold> fore wing <bold>b</bold> hind wing <bold>c</bold> mesosoma, lateral view <bold>d</bold> mesosoma, dorsal view <bold>e</bold> metasoma, dorsal view <bold>f</bold> hind leg, lateral view <bold>g</bold> head, anterior view <bold>h</bold> head, dorsal view <bold>i</bold> head, lateral view <bold>j</bold> first metasomal tergite, dorsal view <bold>k</bold> scapus outer side, lateral view <bold>l</bold> apex of ovipositor, lateral view.</p></caption><graphic xmlns:xlink="http://www.w3.org/1999/xlink" xlink:href="zookeys-1038-105-g012.jpg" position="float" orientation="portrait" xlink:type="simple" id="oo_544861.jpg"><uri content-type="original_file" xlink:type="simple">https://binary.pensoft.net/fig/544861</uri></graphic></fig></tp:treatment-sec><ref-list><ref id="B47"><mixed-citation xmlns:xlink="http://www.w3.org/1999/xlink" xlink:type="simple"><person-group><name name-style="western"><surname>Szépligeti</surname><given-names>G</given-names></name></person-group> (<year>1904</year>) <article-title><tp:taxon-name><tp:taxon-name-part taxon-name-part-type="order">Hymenoptera</tp:taxon-name-part></tp:taxon-name>. Fam. <tp:taxon-name><tp:taxon-name-part taxon-name-part-type="family">Braconidae</tp:taxon-name-part></tp:taxon-name>.</article-title><source>Genera Insectorum</source><volume>22</volume>: <fpage>1</fpage>–<lpage>253</lpage>.</mixed-citation></ref><ref id="B50"><mixed-citation xmlns:xlink="http://www.w3.org/1999/xlink" xlink:type="simple"><person-group><name name-style="western"><surname>Telenga</surname><given-names>NA</given-names></name></person-group> (<year>1936</year>) <source>Insects <tp:taxon-name><tp:taxon-name-part taxon-name-part-type="order">Hymenoptera</tp:taxon-name-part></tp:taxon-name> 5 (2). <tp:taxon-name><tp:taxon-name-part taxon-name-part-type="family">Braconidae</tp:taxon-name-part></tp:taxon-name>, Pt. 1. In: Sernov SA, Stackelberg AA (Eds) Faune de l’URSS.</source><publisher-name>l’Academie des Sciences de l’URSS</publisher-name>, <publisher-loc>Leningrad</publisher-loc>, <size units="page">402 pp</size>. [in Russian; German text: 306–402]</mixed-citation></ref><ref id="B69"><mixed-citation xmlns:xlink="http://www.w3.org/1999/xlink" xlink:type="simple"><person-group><name name-style="western"><surname>Watanabe</surname><given-names>C</given-names></name></person-group> (<year>1937</year>) <article-title>A contribution to the knowledge of the Braconid fauna of the Empire of Japan. Journal of the Faculty of Agriculture, Hokkaido (Imp.</article-title><source>) University</source><volume>42</volume>: <fpage>1</fpage>–<lpage>188</lpage>.</mixed-citation></ref><ref id="B53"><mixed-citation xmlns:xlink="http://www.w3.org/1999/xlink" xlink:type="simple"><person-group><name name-style="western"><surname>Tobias</surname><given-names>VI</given-names></name></person-group> (<year>1971</year>) <article-title>Review of the <tp:taxon-name><tp:taxon-name-part taxon-name-part-type="family">Braconidae</tp:taxon-name-part></tp:taxon-name> (<tp:taxon-name><tp:taxon-name-part taxon-name-part-type="order">Hymenoptera</tp:taxon-name-part></tp:taxon-name>) of the U.S.S.R.</article-title><source>Trudy Vsesoyuznogo Entomologicheskogo Obshchestva</source><volume>54</volume>: <fpage>156</fpage>–<lpage>268</lpage>. [Translation (1975). Amerind Publishing Co. Pvt. Ltd., New Delhi, 164 pp.]</mixed-citation></ref><ref id="B44"><mixed-citation xmlns:xlink="http://www.w3.org/1999/xlink" xlink:type="simple"><person-group><name name-style="western"><surname>Shenefelt</surname><given-names>RD</given-names></name></person-group> (<year>1978</year>) <article-title><tp:taxon-name><tp:taxon-name-part taxon-name-part-type="family">Braconidae</tp:taxon-name-part></tp:taxon-name> 10. <tp:taxon-name><tp:taxon-name-part taxon-name-part-type="subfamily">Braconinae</tp:taxon-name-part></tp:taxon-name>, <tp:taxon-name><tp:taxon-name-part taxon-name-part-type="subfamily">Gnathobraconinae</tp:taxon-name-part></tp:taxon-name>, <tp:taxon-name><tp:taxon-name-part taxon-name-part-type="subfamily">Mesostoinae</tp:taxon-name-part></tp:taxon-name>, <tp:taxon-name><tp:taxon-name-part taxon-name-part-type="subfamily">Pseudodicrogeniinae</tp:taxon-name-part></tp:taxon-name>, <tp:taxon-name><tp:taxon-name-part taxon-name-part-type="subfamily">Telengainae</tp:taxon-name-part></tp:taxon-name>, <tp:taxon-name><tp:taxon-name-part taxon-name-part-type="subfamily">Ypsistocerinae</tp:taxon-name-part></tp:taxon-name> plus <tp:taxon-name><tp:taxon-name-part taxon-name-part-type="family">Braconidae</tp:taxon-name-part></tp:taxon-name> in general, major groups, unplaced genera and species.</article-title> In: <person-group><name name-style="western"><surname>van Achterberg</surname><given-names>C</given-names></name><name name-style="western"><surname>Shenefelt</surname><given-names>RD</given-names></name></person-group> (<role>Eds</role>) <issue-title>Hymenopterorum Catalogus (nov.</issue-title><source>editio), Pars 15. Dr. W. Junk B. V., Hague</source>, <fpage>1425</fpage>–<lpage>1872</lpage>.</mixed-citation></ref><ref id="B25"><mixed-citation xmlns:xlink="http://www.w3.org/1999/xlink" xlink:type="simple"><person-group><name name-style="western"><surname>Marsh</surname><given-names>PM</given-names></name></person-group> (<year>1979</year>) <article-title><tp:taxon-name><tp:taxon-name-part taxon-name-part-type="family">Braconidae</tp:taxon-name-part></tp:taxon-name>. <tp:taxon-name><tp:taxon-name-part taxon-name-part-type="family">Aphidiidae</tp:taxon-name-part></tp:taxon-name>. <tp:taxon-name><tp:taxon-name-part taxon-name-part-type="family">Hybrizontidae</tp:taxon-name-part></tp:taxon-name>.</article-title> In: <person-group><name name-style="western"><surname>Krombein</surname><given-names>KV</given-names></name><name name-style="western"><surname>Hurd</surname><given-names>Jr PD</given-names></name><name name-style="western"><surname>Smith</surname><given-names>DR</given-names></name><name name-style="western"><surname>Burks</surname><given-names>BD</given-names></name></person-group> (<role>Eds</role>) <issue-title>Catalog of Hymenoptera in America north of Mexico.</issue-title><source>Smithsonian Institution Press, Washington</source>, <fpage>144</fpage>–<lpage>313</lpage>. <ext-link xlink:type="simple" ext-link-type="doi" xlink:href="10.5962/bhl.title.5074">https://doi.org/10.5962/bhl.title.5074</ext-link></mixed-citation></ref><ref id="B38"><mixed-citation xmlns:xlink="http://www.w3.org/1999/xlink" xlink:type="simple"><person-group><name name-style="western"><surname>Quicke</surname><given-names>DLJ</given-names></name></person-group> (<year>1987</year>) <article-title>The old world genera of braconine wasps (<tp:taxon-name><tp:taxon-name-part taxon-name-part-type="order">Hymenoptera</tp:taxon-name-part></tp:taxon-name>: <tp:taxon-name><tp:taxon-name-part taxon-name-part-type="family">Braconidae</tp:taxon-name-part></tp:taxon-name>).</article-title><source>Journal of National History</source><volume>21</volume>: <fpage>43</fpage>–<lpage>157</lpage>. <ext-link xlink:type="simple" ext-link-type="doi" xlink:href="10.1080/00222938700770031">https://doi.org/10.1080/00222938700770031</ext-link></mixed-citation></ref><ref id="B37"><mixed-citation xmlns:xlink="http://www.w3.org/1999/xlink" xlink:type="simple"><person-group><name name-style="western"><surname>Quicke</surname><given-names>DLJ</given-names></name></person-group> (<year>1985</year>) <article-title>Redescription of <italic><tp:taxon-name><tp:taxon-name-part taxon-name-part-type="genus">Craspedolcus</tp:taxon-name-part></tp:taxon-name></italic> with notes on included species and related genera (<tp:taxon-name><tp:taxon-name-part taxon-name-part-type="order">Hymenoptera</tp:taxon-name-part></tp:taxon-name>: <tp:taxon-name><tp:taxon-name-part taxon-name-part-type="family">Braconidae</tp:taxon-name-part></tp:taxon-name>).</article-title><source>Oriental Insects</source><volume>18</volume>(<issue>1984</issue>): <fpage>354</fpage>–<lpage>360</lpage>. <ext-link xlink:type="simple" ext-link-type="doi" xlink:href="10.1080/00305316.1984.10432211">https://doi.org/10.1080/00305316.1984.10432211</ext-link></mixed-citation></ref><ref id="B26"><mixed-citation xmlns:xlink="http://www.w3.org/1999/xlink" xlink:type="simple"><person-group><name name-style="western"><surname>Muesebeck</surname><given-names>CFW</given-names></name><name name-style="western"><surname>Walkley</surname><given-names>LM</given-names></name></person-group> (<year>1951</year>) <article-title>Family <tp:taxon-name><tp:taxon-name-part taxon-name-part-type="family">Braconidae</tp:taxon-name-part></tp:taxon-name>.</article-title> In: <person-group><name name-style="western"><surname>Muesebeck</surname><given-names>CFW</given-names></name><name name-style="western"><surname>Krombein</surname><given-names>KV</given-names></name><name name-style="western"><surname>Townes</surname><given-names>HK</given-names></name></person-group> (<role>Eds</role>) <issue-title>Hymenoptera of America North of Mexico – Synoptic catalog. U.S. Dept. Agriculture Monograph, No.</issue-title><volume>2</volume>: <fpage>90</fpage>–<lpage>184</lpage>.</mixed-citation></ref><ref id="B62"><mixed-citation xmlns:xlink="http://www.w3.org/1999/xlink" xlink:type="simple"><person-group><name name-style="western"><surname>van Achterberg</surname><given-names>C</given-names></name></person-group> (<year>1997</year>) <article-title>Revision of the Haliday collection of <tp:taxon-name><tp:taxon-name-part taxon-name-part-type="family">Braconidae</tp:taxon-name-part></tp:taxon-name> (<tp:taxon-name><tp:taxon-name-part taxon-name-part-type="order">Hymenoptera</tp:taxon-name-part></tp:taxon-name>).</article-title><source>Zoologische Verhandelingen Leiden</source><volume>314</volume>: <fpage>1</fpage>–<lpage>115</lpage>.</mixed-citation></ref><ref id="B70"><mixed-citation xmlns:xlink="http://www.w3.org/1999/xlink" xlink:type="simple"><person-group><name name-style="western"><surname>Webb</surname><given-names>JL</given-names></name></person-group> (<year>1909</year>) <article-title>The southern pine sawyer (<italic><tp:taxon-name><tp:taxon-name-part taxon-name-part-type="genus">Monohammus</tp:taxon-name-part><tp:taxon-name-part taxon-name-part-type="species">titillator</tp:taxon-name-part></tp:taxon-name></italic> Fab.). United States Department of Agriculture.</article-title><source>Bulletin of the Bureau of Entomology</source><volume>58</volume>(<issue>4</issue>): <fpage>41</fpage>–<lpage>56</lpage>.</mixed-citation></ref><ref id="B65"><mixed-citation xmlns:xlink="http://www.w3.org/1999/xlink" xlink:type="simple"><person-group><name name-style="western"><surname>Viereck</surname><given-names>HL</given-names></name></person-group> (<year>1912</year>) <article-title>Contributions to our knowledge of bees and <tp:taxon-name><tp:taxon-name-part taxon-name-part-type="genus">Ichneumon</tp:taxon-name-part></tp:taxon-name>-flies, including descriptions of twenty-one new genera and fifty-seven new species of <tp:taxon-name><tp:taxon-name-part taxon-name-part-type="genus">Ichneumon</tp:taxon-name-part></tp:taxon-name>-flies.</article-title><source>Proceedings of the United States National Museum</source><volume>42</volume>(<issue>1910</issue>): <fpage>613</fpage>–<lpage>648</lpage>. <ext-link xlink:type="simple" ext-link-type="doi" xlink:href="10.5479/si.00963801.42-1920.613">https://doi.org/10.5479/si.00963801.42-1920.613</ext-link></mixed-citation></ref><ref id="B18"><mixed-citation xmlns:xlink="http://www.w3.org/1999/xlink" xlink:type="simple"><person-group><name name-style="western"><surname>Fahringer</surname><given-names>J</given-names></name></person-group> (<year>1934</year>) Opuscula braconologica, Palaearktische Region, Lieferung 3(5–8): 511–548.</mixed-citation></ref><ref id="B41"><mixed-citation xmlns:xlink="http://www.w3.org/1999/xlink" xlink:type="simple"><person-group><name name-style="western"><surname>Ramakrishna Ayyar</surname><given-names>TV</given-names></name></person-group> (<year>1928</year>) <article-title>A contribution to our knowledge of south Indian <tp:taxon-name><tp:taxon-name-part taxon-name-part-type="family">Braconidae</tp:taxon-name-part></tp:taxon-name>. Part I. <tp:taxon-name><tp:taxon-name-part taxon-name-part-type="tribe">Vipioninae</tp:taxon-name-part></tp:taxon-name>.</article-title><source>Memoirs of the Department of Agriculture in India (Entomological Series)</source><volume>10</volume>(<issue>3</issue>): <fpage>29</fpage>–<lpage>60</lpage>.</mixed-citation></ref><ref id="B27"><mixed-citation xmlns:xlink="http://www.w3.org/1999/xlink" xlink:type="simple"><person-group><name name-style="western"><surname>Myers</surname><given-names>JG</given-names></name></person-group> (<year>1932</year>) <article-title>Biological observations on some Neotropical parasitic <tp:taxon-name><tp:taxon-name-part taxon-name-part-type="order">Hymenoptera</tp:taxon-name-part></tp:taxon-name>.</article-title><source>Transactions of the Entomological Society of London</source><volume>80</volume>: <fpage>121</fpage>–<lpage>136</lpage>. <ext-link xlink:type="simple" ext-link-type="doi" xlink:href="10.1111/j.1365-2311.1932.tb00086.x">https://doi.org/10.1111/j.1365-2311.1932.tb00086.x</ext-link></mixed-citation></ref><ref id="B22"><mixed-citation xmlns:xlink="http://www.w3.org/1999/xlink" xlink:type="simple"><person-group><name name-style="western"><surname>Györfi</surname><given-names>J</given-names></name></person-group> (<year>1941</year>) <article-title>Die Insektenfeinde der Borkenkaefer Ungarns (in Hungarian with German summary).</article-title><source>Erdeszeti Kiserletek, Sopron</source><volume>43</volume>: <fpage>32</fpage>–<lpage>65</lpage>.</mixed-citation></ref><ref id="B21"><mixed-citation xmlns:xlink="http://www.w3.org/1999/xlink" xlink:type="simple"><person-group><name name-style="western"><surname>Grobler</surname><given-names>JH</given-names></name></person-group> (<year>1957</year>) <source>Some Aspects of the Biology, Ecology and Control of the Pine Brown Tail Moth, <italic><tp:taxon-name><tp:taxon-name-part taxon-name-part-type="genus">Euproctis</tp:taxon-name-part><tp:taxon-name-part taxon-name-part-type="species">terminalis</tp:taxon-name-part></tp:taxon-name></italic>, Walk.</source><publisher-name>Department of Agriculture South Africa</publisher-name>, <publisher-loc>Pretoria</publisher-loc>, <size units="page">180 pp</size>.</mixed-citation></ref><ref id="B11"><mixed-citation xmlns:xlink="http://www.w3.org/1999/xlink" xlink:type="simple"><person-group><name name-style="western"><surname>De Santis</surname><given-names>L</given-names></name><name name-style="western"><surname>Esquivel</surname><given-names>L</given-names></name></person-group> (<year>1966</year>) <article-title>Tercera lista de Himenopteros parasitos y predatores de los insectos de la Republica Argentina. Revista del Museo de La Plata. Sec. Zoologia (N.S.) (Zool.</article-title><source>)</source><volume>9</volume>(<issue>69</issue>): <fpage>47</fpage>–<lpage>215</lpage>.</mixed-citation></ref><ref id="B20"><mixed-citation xmlns:xlink="http://www.w3.org/1999/xlink" xlink:type="simple"><person-group><name name-style="western"><surname>Fulmek</surname><given-names>L</given-names></name></person-group> (<year>1968</year>) Parasitinsekten der Insektengallen Europas. Beitrage zur Entomologie 18(7/8): 719–952.</mixed-citation></ref><ref id="B29"><mixed-citation xmlns:xlink="http://www.w3.org/1999/xlink" xlink:type="simple"><person-group><name name-style="western"><surname>Papp</surname><given-names>J</given-names></name></person-group> (<year>1971</year>) <article-title><italic><tp:taxon-name><tp:taxon-name-part taxon-name-part-type="genus">Bracomorpha</tp:taxon-name-part><tp:taxon-name-part taxon-name-part-type="species">torkai</tp:taxon-name-part></tp:taxon-name></italic> gen. et sp. n. und Mitteilungen über einige <italic><tp:taxon-name><tp:taxon-name-part taxon-name-part-type="genus">Bracon</tp:taxon-name-part></tp:taxon-name></italic> Fabr.-Arten von Ratzeburg, Schmiedeknecht und Fahringer (<tp:taxon-name><tp:taxon-name-part taxon-name-part-type="order">Hymenoptera</tp:taxon-name-part></tp:taxon-name>, <tp:taxon-name><tp:taxon-name-part taxon-name-part-type="family">Braconidae</tp:taxon-name-part></tp:taxon-name>).</article-title><source>Reichenbachia</source><volume>13</volume>: <fpage>275</fpage>–<lpage>292</lpage>.</mixed-citation></ref><ref id="B54"><mixed-citation xmlns:xlink="http://www.w3.org/1999/xlink" xlink:type="simple"><person-group><name name-style="western"><surname>Tobias</surname><given-names>VI</given-names></name></person-group> (<year>1976</year>) <source>Braconids of the Caucasus (<tp:taxon-name><tp:taxon-name-part taxon-name-part-type="order">Hymenoptera</tp:taxon-name-part></tp:taxon-name>, <tp:taxon-name><tp:taxon-name-part taxon-name-part-type="family">Braconidae</tp:taxon-name-part></tp:taxon-name>). Opred. Faune SSSR 110.</source><publisher-name>Nauka Press</publisher-name>, <publisher-loc>Leningrad</publisher-loc>, <size units="page">286 pp</size>.</mixed-citation></ref><ref id="B55"><mixed-citation xmlns:xlink="http://www.w3.org/1999/xlink" xlink:type="simple"><person-group><name name-style="western"><surname>Tobias</surname><given-names>VI</given-names></name></person-group> (<year>1986</year>) <article-title><tp:taxon-name><tp:taxon-name-part taxon-name-part-type="subfamily">Braconinae</tp:taxon-name-part></tp:taxon-name>.</article-title> In: <person-group><name name-style="western"><surname>Medvedev</surname><given-names>GS</given-names></name></person-group> (<role>Ed.</role>) <issue-title>Order Hymenoptera.</issue-title><source>Family <tp:taxon-name><tp:taxon-name-part taxon-name-part-type="family">Braconidae</tp:taxon-name-part></tp:taxon-name> Opredelitel Nasekomykh Evropeiskoi Chasti SSSR, Tom III, Pereponchatokrylye, Chetvertaia Chasf. Nauka Publishers Leningrad Division, Leningrad</source>, <fpage>94</fpage>–<lpage>149</lpage>.</mixed-citation></ref><ref id="B58"><mixed-citation xmlns:xlink="http://www.w3.org/1999/xlink" xlink:type="simple"><person-group><name name-style="western"><surname>Uhthoff-Kaufmann</surname><given-names>RR</given-names></name></person-group> (<year>1990</year>) <article-title>The occurrence of the subfamily <tp:taxon-name><tp:taxon-name-part taxon-name-part-type="subfamily">Aseminae</tp:taxon-name-part></tp:taxon-name> (Col.: <tp:taxon-name><tp:taxon-name-part taxon-name-part-type="family">Cerambycidae</tp:taxon-name-part></tp:taxon-name>) in the British Isles.</article-title><source>Entomologist’s Record</source><volume>102</volume>: <fpage>55</fpage>–<lpage>63</lpage>.</mixed-citation></ref><ref id="B9"><mixed-citation xmlns:xlink="http://www.w3.org/1999/xlink" xlink:type="simple"><person-group><name name-style="western"><surname>Campadelli</surname><given-names>G</given-names></name><name name-style="western"><surname>Scaramozzino</surname><given-names>EPL</given-names></name></person-group> (<year>1994</year>) <article-title>Parasitic <tp:taxon-name><tp:taxon-name-part taxon-name-part-type="order">Hymenoptera</tp:taxon-name-part></tp:taxon-name> of xylophagous insects in Romagna.</article-title><source>Bollettino dell’Istituto di Entomologia della Universita degli Studi di Bologna</source><volume>48</volume>: <fpage>115</fpage>–<lpage>121</lpage>.</mixed-citation></ref><ref id="B10"><mixed-citation xmlns:xlink="http://www.w3.org/1999/xlink" xlink:type="simple"><person-group><name name-style="western"><surname>Cordo</surname><given-names>HA</given-names></name><name name-style="western"><surname>DeLoach</surname><given-names>CJ</given-names></name><name name-style="western"><surname>Ferrer</surname><given-names>R</given-names></name><name name-style="western"><surname>Briano</surname><given-names>J</given-names></name></person-group> (<year>1995</year>) <article-title>Bionomics of <italic><tp:taxon-name><tp:taxon-name-part taxon-name-part-type="genus">Carmenta</tp:taxon-name-part><tp:taxon-name-part taxon-name-part-type="species">haematica</tp:taxon-name-part></tp:taxon-name></italic> (Ureta) (<tp:taxon-name><tp:taxon-name-part taxon-name-part-type="order">Lepidoptera</tp:taxon-name-part></tp:taxon-name>: <tp:taxon-name><tp:taxon-name-part taxon-name-part-type="family">Sesiidae</tp:taxon-name-part></tp:taxon-name>) which attacks snakeweeds (<italic><tp:taxon-name><tp:taxon-name-part taxon-name-part-type="genus">Gutierrezia</tp:taxon-name-part></tp:taxon-name></italic> spp.) in Argentina.</article-title><source>Biological Control</source><volume>5</volume>(<issue>1</issue>): <fpage>11</fpage>–<lpage>24</lpage>. <ext-link xlink:type="simple" ext-link-type="doi" xlink:href="10.1006/bcon.1995.1002">https://doi.org/10.1006/bcon.1995.1002</ext-link></mixed-citation></ref><ref id="B32"><mixed-citation xmlns:xlink="http://www.w3.org/1999/xlink" xlink:type="simple"><person-group><name name-style="western"><surname>Papp</surname><given-names>J</given-names></name></person-group> (<year>2009</year>) <article-title>Contribution to the braconid fauna of the former Yugoslavia, V. Ten subfamilies (<tp:taxon-name><tp:taxon-name-part taxon-name-part-type="order">Hymenoptera</tp:taxon-name-part></tp:taxon-name>, <tp:taxon-name><tp:taxon-name-part taxon-name-part-type="family">Braconidae</tp:taxon-name-part></tp:taxon-name>).</article-title><source>Entomofauna</source><volume>30</volume>(<issue>1</issue>): <fpage>1</fpage>–<lpage>35</lpage>.</mixed-citation></ref><ref id="B68"><mixed-citation xmlns:xlink="http://www.w3.org/1999/xlink" xlink:type="simple"><person-group><name name-style="western"><surname>Wang</surname><given-names>Y-P</given-names></name><name name-style="western"><surname>Chen</surname><given-names>X-X</given-names></name><name name-style="western"><surname>Wu</surname><given-names>H</given-names></name><name name-style="western"><surname>He</surname><given-names>J-H</given-names></name></person-group> (<year>2009</year>) <article-title>A new parasitoid (<tp:taxon-name><tp:taxon-name-part taxon-name-part-type="order">Hymenoptera</tp:taxon-name-part></tp:taxon-name>: <tp:taxon-name><tp:taxon-name-part taxon-name-part-type="family">Braconidae</tp:taxon-name-part></tp:taxon-name>) of <italic><tp:taxon-name><tp:taxon-name-part taxon-name-part-type="genus">Monochamus</tp:taxon-name-part><tp:taxon-name-part taxon-name-part-type="species">alternatus</tp:taxon-name-part></tp:taxon-name></italic> (<tp:taxon-name><tp:taxon-name-part taxon-name-part-type="order">Coleoptera</tp:taxon-name-part></tp:taxon-name>: <tp:taxon-name><tp:taxon-name-part taxon-name-part-type="family">Cerambycidae</tp:taxon-name-part></tp:taxon-name>) in China.</article-title><source>Biologia</source><volume>64</volume>(<issue>5</issue>): <fpage>942</fpage>–<lpage>946</lpage>. <ext-link xlink:type="simple" ext-link-type="doi" xlink:href="10.2478/s11756-009-0166-8">https://doi.org/10.2478/s11756-009-0166-8</ext-link></mixed-citation></ref><ref id="B72"><mixed-citation xmlns:xlink="http://www.w3.org/1999/xlink" xlink:type="simple"><person-group><name name-style="western"><surname>Yu</surname><given-names>DS</given-names></name><name name-style="western"><surname>van Achterberg</surname><given-names>C</given-names></name><name name-style="western"><surname>Horstmann</surname><given-names>K</given-names></name></person-group> (<year>2016</year>) Taxapad 2016, <tp:taxon-name><tp:taxon-name-part taxon-name-part-type="superfamily">Ichneumonoidea</tp:taxon-name-part></tp:taxon-name> 2015. Database on flash-drive, Nepean, Ontario, Canada. <ext-link xlink:type="simple" ext-link-type="uri" xlink:href="http://www.taxapad.com">www.taxapad.com</ext-link></mixed-citation></ref><ref id="B57"><mixed-citation xmlns:xlink="http://www.w3.org/1999/xlink" xlink:type="simple"><person-group><name name-style="western"><surname>Tobias</surname><given-names>VI</given-names></name><name name-style="western"><surname>Belokobylskij</surname><given-names>SA</given-names></name></person-group> (<year>2000</year>) <article-title><tp:taxon-name><tp:taxon-name-part taxon-name-part-type="subfamily">Braconinae</tp:taxon-name-part></tp:taxon-name>.</article-title> In: <person-group><name name-style="western"><surname>Ler</surname><given-names>PA</given-names></name></person-group> (<role>Ed.</role>) <issue-title>[Key to the insects of Russian Far East (Vol.</issue-title><source>IV). <tp:taxon-name><tp:taxon-name-part taxon-name-part-type="order">Neuropteroidea</tp:taxon-name-part></tp:taxon-name>, <tp:taxon-name><tp:taxon-name-part taxon-name-part-type="order">Mecoptera</tp:taxon-name-part></tp:taxon-name>, <tp:taxon-name><tp:taxon-name-part taxon-name-part-type="order">Hymenoptera</tp:taxon-name-part></tp:taxon-name>. Pt 4.] Opredelitel nasekomykh Dalnego Vostoka Rossii. T. IV. Setchatokryloobraznye, skorpionnitsy, pereponchatokrylye. Ch. 4. Dal’nauka, Vladivostok</source>, <fpage>109</fpage>–<lpage>192</lpage>.</mixed-citation></ref></ref-list></tp:taxon-treatment>
