# Supplementary material for: A new genus and eight newly recorded genera of Braconinae Nees (Hymenoptera, Braconidae) from China, with descriptions of fourteen new species
Source: Zookeys. 2021 May 19;1038:105–78. doi: 10.3897/zookeys.1038.55258 (PMC9341518; doi:10.3897/zookeys.1038.55258)
Supplement: XML Treatment for Cyanopterus (Bracomorpha) lucidus [file zookeys.1038.55258-treatment5.xml]

<!DOCTYPE tp:taxon-treatment
  PUBLIC "-//TaxonX//DTD Taxonomic Treatment Publishing DTD v0 20100105//EN" "tax-treatment-NSO.dtd">
<tp:taxon-treatment xmlns:tp="http://www.plazi.org/taxpub"><tp:treatment-meta><kwd-group><label>Taxon classification</label><kwd>
              <named-content content-type="kingdom">Animalia</named-content>
            </kwd><kwd>
              <named-content content-type="order">Hymenoptera</named-content>
            </kwd><kwd>
              <named-content content-type="family">Braconidae</named-content>
            </kwd></kwd-group><mixed-citation publication-type="journal"><person-group><name><surname>Li</surname><given-names>Yang</given-names></name><name><surname>van Achterberg</surname><given-names>Cornelis</given-names></name><name><surname>Chen</surname><given-names>Xue-xin</given-names></name></person-group><article-title>A new genus and eight newly recorded genera of <tp:taxon-name><tp:taxon-name-part taxon-name-part-type="subfamily">Braconinae</tp:taxon-name-part></tp:taxon-name> Nees (<tp:taxon-name><tp:taxon-name-part taxon-name-part-type="order">Hymenoptera</tp:taxon-name-part></tp:taxon-name>, <tp:taxon-name><tp:taxon-name-part taxon-name-part-type="family">Braconidae</tp:taxon-name-part></tp:taxon-name>) from China, with descriptions of fourteen new species</article-title><source>Zookeys</source><day>19</day><month>05</month><year>2021</year><volume>1038</volume><fpage>105</fpage><lpage>178</lpage><pub-id pub-id-type="doi">10.3897/zookeys.1038.55258</pub-id></mixed-citation></tp:treatment-meta><tp:nomenclature><tp:taxon-name><object-id xmlns:xlink="http://www.w3.org/1999/xlink" content-type="arpha" xlink:type="simple">C764A216-0F9D-5181-965A-A797FEB37DB5</object-id><tp:taxon-name-part taxon-name-part-type="genus" reg="Cyanopterus">Cyanopterus</tp:taxon-name-part> (<tp:taxon-name-part taxon-name-part-type="subgenus" reg="Bracomorpha">Bracomorpha</tp:taxon-name-part>) <tp:taxon-name-part taxon-name-part-type="species" reg="lucidus">lucidus</tp:taxon-name-part><object-id xmlns:xlink="http://www.w3.org/1999/xlink" content-type="zoobank" xlink:type="simple">http://zoobank.org/575B3F79-DE6B-4363-AE30-D85326625C81</object-id></tp:taxon-name><tp:taxon-status xmlns:xlink="http://www.w3.org/1999/xlink" xlink:type="simple">sp. nov.</tp:taxon-status><xref ref-type="fig" rid="F5">Figures 5</xref><xref ref-type="fig" rid="F6">, 6</xref></tp:nomenclature><tp:treatment-sec sec-type="material" id="SECID0E5RBG"><title>Material examined.</title><p><bold><italic>Holotype</italic></bold>: ♀, China, Zhejiang Prov., Lin’an, Mt. Tianmu, 11.VI.1993, Wang Jianping, No. 935484 (<named-content xmlns:xlink="http://www.w3.org/1999/xlink" content-type="dwc:institutional_code" xlink:type="simple">ZJUH</named-content>). Paratypes. 1♀, same data as holotype, No. 935465 (<named-content xmlns:xlink="http://www.w3.org/1999/xlink" content-type="dwc:institutional_code" xlink:type="simple">ZJUH</named-content>); 1♀, China, Zhejiang Prov., Lin’an, Mt. Tianmu, 11.VI.1993, Xu Zaifu, No. 935252 (<named-content xmlns:xlink="http://www.w3.org/1999/xlink" content-type="dwc:institutional_code" xlink:type="simple">ZJUH</named-content>).</p></tp:treatment-sec><tp:treatment-sec sec-type="diagnosis" id="SECID0EYSBG"><title>Diagnosis.</title><p>This new species is very similar to <tp:taxon-name><tp:taxon-name-part taxon-name-part-type="genus" reg="Cyanopterus">C.</tp:taxon-name-part> (<tp:taxon-name-part taxon-name-part-type="subgenus" reg="Ipobracon">I.</tp:taxon-name-part>) <tp:taxon-name-part taxon-name-part-type="species" reg="praecinctus">praecinctus</tp:taxon-name-part></tp:taxon-name> (Shestakov, 1936) [Korea; Russia], but can be separated from the latter by the following characters: in dorsal view length of eye 1.7× temple, temples distinctly narrowed behind eyes (in dorsal view length of eye 1.5× temple and temples weakly narrowed behind eyes in <tp:taxon-name><tp:taxon-name-part taxon-name-part-type="genus" reg="Cyanopterus">C.</tp:taxon-name-part> (<tp:taxon-name-part taxon-name-part-type="subgenus" reg="Ipobracon">I.</tp:taxon-name-part>) <tp:taxon-name-part taxon-name-part-type="species" reg="praecinctus">praecinctus</tp:taxon-name-part></tp:taxon-name>); head with black dorsal marking small and narrowed to stemmaticum, not reaching frons (large and reaching frons); triangular medio-basal area of T II strongly tapering apically (gradually tapering apically).</p></tp:treatment-sec><tp:treatment-sec sec-type="description" id="SECID0E1TBG"><title>Description.</title><p>Holotype, ♀, length of body 5.1 mm, of fore wing 4.7 mm, of ovipositor sheath 1.6 mm.</p><p><bold><italic>Head</italic>.</bold> Antenna with 42 antennomeres; terminal antennomere slender and acute, 2.3× longer than its maximum width (Fig. <xref ref-type="fig" rid="F6">6k</xref>); third antennomere 1.8× longer than its maximum width, 1.1 and 1.2× longer than fourth and fifth, respectively, the latter 1.4× longer than wide; malar suture with sparse short setae, and with fine punctures (Fig. <xref ref-type="fig" rid="F6">6i</xref>); clypeus height: inter-tentorial distance: tentorio-ocular distance = 3: 10: 7; clypeus with sparse long setae; eye weakly emarginated (Fig. <xref ref-type="fig" rid="F6">6g</xref>); face largely glabrous except for a few short setae, and with some sparse punctures (Fig. <xref ref-type="fig" rid="F6">6g</xref>); eye height: shortest distance between eyes: head width = 13: 13: 30; frons largely smooth, weakly concave behind antennal sockets, with a median groove (Fig. <xref ref-type="fig" rid="F6">6h</xref>); vertex smooth, but with some sparse short setae; minimum distance between posterior ocelli: minimum diameter of elliptical posterior ocellus: minimum distance between posterior ocellus and eye = 3: 4: 6; temples largely glabrous except for a few short setae, and directly narrowed behind eyes (Fig. <xref ref-type="fig" rid="F6">6h</xref>).</p><fig id="F6" position="float" orientation="portrait"><object-id xmlns:xlink="http://www.w3.org/1999/xlink" content-type="doi" xlink:type="simple">10.3897/zookeys.1038.55258.figure6</object-id><object-id xmlns:xlink="http://www.w3.org/1999/xlink" content-type="arpha" xlink:type="simple">3938DEE1-85A8-5F17-B8F6-63E1C2F1124C</object-id><label>Figure 6.</label><caption><p><tp:taxon-name><tp:taxon-name-part taxon-name-part-type="genus" reg="Cyanopterus">Cyanopterus</tp:taxon-name-part> (<tp:taxon-name-part taxon-name-part-type="subgenus" reg="Bracomorpha">Bracomorpha</tp:taxon-name-part>) <tp:taxon-name-part taxon-name-part-type="species" reg="lucidus">lucidus</tp:taxon-name-part></tp:taxon-name> sp. nov., ♀, holotype <bold>a</bold> fore wing <bold>b</bold> hind wing <bold>c</bold> mesosoma, lateral view <bold>d</bold> mesosoma, dorsal view <bold>e</bold> metasoma, dorsal view <bold>f</bold> hind leg, lateral view <bold>g</bold> head, anterior view <bold>h</bold> head, dorsal view <bold>i</bold> head, lateral view <bold>j</bold> first metasomal tergite, dorsal view <bold>k</bold> apex of antenna <bold>l</bold> apex of ovipositor, lateral view.</p></caption><graphic xmlns:xlink="http://www.w3.org/1999/xlink" xlink:href="zookeys-1038-105-g006.jpg" position="float" orientation="portrait" xlink:type="simple" id="oo_544855.jpg"><uri content-type="original_file" xlink:type="simple">https://binary.pensoft.net/fig/544855</uri></graphic></fig><p><bold><italic>Mesosoma</italic>.</bold> Length of mesosoma 1.4× its height (Fig. <xref ref-type="fig" rid="F6">6c</xref>); notauli impressed in anterior half of mesoscutum (Fig. <xref ref-type="fig" rid="F6">6d</xref>); mesoscutum smooth, with sparse setae (Fig. <xref ref-type="fig" rid="F6">6d</xref>); scutellar sulcus rather wide, moderately deep, and with crenulae (Fig. <xref ref-type="fig" rid="F6">6d</xref>); scutellum with dense short setae posteriorly; metanotum strongly convex medially, and with a short median carina anteriorly (Fig. <xref ref-type="fig" rid="F6">6d</xref>); propodeum smooth, without longitudinal carinae or groove, with sparse setae medially, and dense long setae laterally (Fig. <xref ref-type="fig" rid="F6">6d</xref>).</p><p><bold><italic>Wings</italic>.</bold> Fore wing (Fig. <xref ref-type="fig" rid="F6">6a</xref>): SR1: 3-SR: r = 35: 23: 6; 1-SR+M weakly curved after arising from 1-M, and 1.5× longer than 1-M; 2-SR: 3-SR: r-m = 11: 23: 9; angle between 1-SR and C+SC+R ca. 85°; m-cu straight; 2-SR+M rather short; cu-a interstitial. Hind wing (Fig. <xref ref-type="fig" rid="F6">6b</xref>): SC+R1: 2-SC+R: 1r-m = 35: 7: 15.</p><p><bold><italic>Legs</italic>.</bold> Length of fore femur: tibia: tarsus = 22: 26: 37; length of hind femur: tibia: basitarsus = 30: 44: 16; length of femur, tibia and basitarsus of hind leg 3.4, 8.0 and 5.3× their maximum width, respectively (Fig. <xref ref-type="fig" rid="F6">6f</xref>); hind tibial spurs 0.3 and 0.4× as long as hind basitarsus.</p><p><bold><italic>Metasoma</italic>.</bold> Length of T I 1.1× its apical width, median area convex and sculptured (Fig. <xref ref-type="fig" rid="F6">6j</xref>); lateral grooves of T I sparsely crenulate (Fig. <xref ref-type="fig" rid="F6">6j</xref>); T II largely sculptured, but smooth posteriorly (Fig. <xref ref-type="fig" rid="F6">6e</xref>); triangular medio-basal area of T II large and smooth, with a few short oblique carinae connected laterally, and acute apically, but not attached with medio-longitudinal carina; antero-lateral areas of T II developed and smooth, anterior grooves moderately wide and crenulate (Fig. <xref ref-type="fig" rid="F6">6e</xref>); second suture deep and crenulate, wide and straight medially, narrow laterally (Fig. <xref ref-type="fig" rid="F6">6e</xref>); T III–V with antero-lateral areas, and crenulate transverse subposterior groove (Fig. <xref ref-type="fig" rid="F6">6e</xref>); T III–VII largely smooth, and with spare long setae posteriorly; hypopygium acute apically, not reaching level of apex of metasoma; ovipositor sheath 0.3× as long as fore wing.</p><p><bold><italic>Colour</italic>.</bold> Head and mesosoma largely reddish yellow (Fig. <xref ref-type="fig" rid="F5">5</xref>); antenna (scapus and pedicellus paler), eyes, mandible apically, stemmaticum, metapleuron dorsally and propodeum (except medio-anteriorly) blackish brown (Fig. <xref ref-type="fig" rid="F6">6c, d, g, h</xref>); fore leg (except for telotarsus and claws dark brown) reddish yellow, middle and hind legs dark brown (Fig. <xref ref-type="fig" rid="F6">6f</xref>); metasoma and ovipositor sheath blackish brown (Figs <xref ref-type="fig" rid="F5">5</xref>, <xref ref-type="fig" rid="F6">6e</xref>); wing membrane infuscate, pterostigma and veins dark brown (Fig. <xref ref-type="fig" rid="F6">6a, b</xref>).</p><p><bold><italic>Variation</italic></bold>. Length of body of female 5.1–6.2 mm, of fore wing of female 4.7–5.7 mm, and of ovipositor sheath 1.5–1.7 mm; antenna of female with 42–50 antennomeres; crenulate transverse subposterior grooves of T III–V are sometimes absent medially; scutellum, metanotum, metapleuron and propodeum sometimes uniformly black.</p></tp:treatment-sec><tp:treatment-sec sec-type="biology" id="SECID0EP1BG"><title>Biology.</title><p>Unknown.</p></tp:treatment-sec><tp:treatment-sec sec-type="distribution" id="SECID0EU1BG"><title>Distribution.</title><p>China (Zhejiang).</p></tp:treatment-sec><tp:treatment-sec sec-type="etymology" id="SECID0EZ1BG"><title>Etymology.</title><p>Named after the shiny face: <italic>lucidus</italic> is Latin for shining.</p></tp:treatment-sec><tp:treatment-sec><!--Section generated to contain objects referenced in tp:taxon-treatment.--><fig id="F5" position="float" orientation="portrait"><object-id xmlns:xlink="http://www.w3.org/1999/xlink" content-type="doi" xlink:type="simple">10.3897/zookeys.1038.55258.figure5</object-id><object-id xmlns:xlink="http://www.w3.org/1999/xlink" content-type="arpha" xlink:type="simple">1EF3D5BB-483B-5AE2-BE58-3B9A47DDCA87</object-id><label>Figure 5.</label><caption><p><tp:taxon-name><tp:taxon-name-part taxon-name-part-type="genus" reg="Cyanopterus">Cyanopterus</tp:taxon-name-part> (<tp:taxon-name-part taxon-name-part-type="subgenus" reg="Bracomorpha">Bracomorpha</tp:taxon-name-part>) <tp:taxon-name-part taxon-name-part-type="species" reg="lucidus">lucidus</tp:taxon-name-part></tp:taxon-name> sp. nov., ♀, holotype, habitus, lateral view.</p></caption><graphic xmlns:xlink="http://www.w3.org/1999/xlink" xlink:href="zookeys-1038-105-g005.jpg" position="float" orientation="portrait" xlink:type="simple" id="oo_544854.jpg"><uri content-type="original_file" xlink:type="simple">https://binary.pensoft.net/fig/544854</uri></graphic></fig></tp:treatment-sec></tp:taxon-treatment>
