# Supplementary material for: A new genus and eight newly recorded genera of Braconinae Nees (Hymenoptera, Braconidae) from China, with descriptions of fourteen new species
Source: Zookeys. 2021 May 19;1038:105–78. doi: 10.3897/zookeys.1038.55258 (PMC9341518; doi:10.3897/zookeys.1038.55258)
Supplement: XML Treatment for Cyanopterus (Bracomorpha) transversus [file zookeys.1038.55258-treatment7.xml]

<!DOCTYPE tp:taxon-treatment
  PUBLIC "-//TaxonX//DTD Taxonomic Treatment Publishing DTD v0 20100105//EN" "tax-treatment-NSO.dtd">
<tp:taxon-treatment xmlns:tp="http://www.plazi.org/taxpub"><tp:treatment-meta><kwd-group><label>Taxon classification</label><kwd>
              <named-content content-type="kingdom">Animalia</named-content>
            </kwd><kwd>
              <named-content content-type="order">Hymenoptera</named-content>
            </kwd><kwd>
              <named-content content-type="family">Braconidae</named-content>
            </kwd></kwd-group><mixed-citation publication-type="journal"><person-group><name><surname>Li</surname><given-names>Yang</given-names></name><name><surname>van Achterberg</surname><given-names>Cornelis</given-names></name><name><surname>Chen</surname><given-names>Xue-xin</given-names></name></person-group><article-title>A new genus and eight newly recorded genera of <tp:taxon-name><tp:taxon-name-part taxon-name-part-type="subfamily">Braconinae</tp:taxon-name-part></tp:taxon-name> Nees (<tp:taxon-name><tp:taxon-name-part taxon-name-part-type="order">Hymenoptera</tp:taxon-name-part></tp:taxon-name>, <tp:taxon-name><tp:taxon-name-part taxon-name-part-type="family">Braconidae</tp:taxon-name-part></tp:taxon-name>) from China, with descriptions of fourteen new species</article-title><source>Zookeys</source><day>19</day><month>05</month><year>2021</year><volume>1038</volume><fpage>105</fpage><lpage>178</lpage><pub-id pub-id-type="doi">10.3897/zookeys.1038.55258</pub-id></mixed-citation></tp:treatment-meta><tp:nomenclature><tp:taxon-name><object-id xmlns:xlink="http://www.w3.org/1999/xlink" content-type="arpha" xlink:type="simple">413EADC5-65D1-5FC1-B824-A29E34C4E7D3</object-id><tp:taxon-name-part taxon-name-part-type="genus" reg="Cyanopterus">Cyanopterus</tp:taxon-name-part> (<tp:taxon-name-part taxon-name-part-type="subgenus" reg="Bracomorpha">Bracomorpha</tp:taxon-name-part>) <tp:taxon-name-part taxon-name-part-type="species" reg="transversus">transversus</tp:taxon-name-part><object-id xmlns:xlink="http://www.w3.org/1999/xlink" content-type="zoobank" xlink:type="simple">http://zoobank.org/44660842-83FC-482F-A63F-C39DC3DEA589</object-id></tp:taxon-name><tp:taxon-status xmlns:xlink="http://www.w3.org/1999/xlink" xlink:type="simple">sp. nov.</tp:taxon-status><xref ref-type="fig" rid="F7">Figures 7</xref><xref ref-type="fig" rid="F8">, 8</xref></tp:nomenclature><tp:treatment-sec sec-type="material" id="SECID0EDAAI"><title>Material examined.</title><p><bold><italic>Holotype</italic></bold>: ♀, China, Zhejiang Prov., Mt. Tianmu, 23.VI.1984, Zhu Xiliang, No. 842005 (<named-content xmlns:xlink="http://www.w3.org/1999/xlink" content-type="dwc:institutional_code" xlink:type="simple">ZJUH</named-content>). Paratypes. 1♀, China, Zhejiang Prov., Anji, Mt. Longwang, 31.VIII.1983, Chen Xuexin, No. 939811 (<named-content xmlns:xlink="http://www.w3.org/1999/xlink" content-type="dwc:institutional_code" xlink:type="simple">ZJUH</named-content>); 1♀, China, Zhejiang Prov., Mt. West Tianmu, 4.IX.1987, Chen Xuexin, No. 877070 (<named-content xmlns:xlink="http://www.w3.org/1999/xlink" content-type="dwc:institutional_code" xlink:type="simple">ZJUH</named-content>); 1♀, China, Zhejiang Prov., Songyang, 18–31.VII.1989, He Junhua, No. 895329 (<named-content xmlns:xlink="http://www.w3.org/1999/xlink" content-type="dwc:institutional_code" xlink:type="simple">ZJUH</named-content>); 1♀, China, Zhejiang Prov., Mt. West Tianmu, 3.IX.1987, Wang Xingeng, No. 876768 (<named-content xmlns:xlink="http://www.w3.org/1999/xlink" content-type="dwc:institutional_code" xlink:type="simple">ZJUH</named-content>); 1♀, China, Henan Prov., Mt. Jigong, 11.VII.1997, Chen Xuexin, No. 973715 (<named-content xmlns:xlink="http://www.w3.org/1999/xlink" content-type="dwc:institutional_code" xlink:type="simple">ZJUH</named-content>); 1♀, China, Fujian Prov., Mt. Meihua, 1000–1400m, 23–24.VII.1988, Fan Jinjiang, No. 886653 (<named-content xmlns:xlink="http://www.w3.org/1999/xlink" content-type="dwc:institutional_code" xlink:type="simple">ZJUH</named-content>).</p><fig id="F7" position="float" orientation="portrait"><object-id xmlns:xlink="http://www.w3.org/1999/xlink" content-type="doi" xlink:type="simple">10.3897/zookeys.1038.55258.figure7</object-id><object-id xmlns:xlink="http://www.w3.org/1999/xlink" content-type="arpha" xlink:type="simple">32379718-C4B2-59D0-BBF5-24883608B440</object-id><label>Figure 7.</label><caption><p><tp:taxon-name><tp:taxon-name-part taxon-name-part-type="genus" reg="Cyanopterus">Cyanopterus</tp:taxon-name-part> (<tp:taxon-name-part taxon-name-part-type="subgenus" reg="Bracomorpha">Bracomorpha</tp:taxon-name-part>) <tp:taxon-name-part taxon-name-part-type="species" reg="transversus">transversus</tp:taxon-name-part></tp:taxon-name> sp. nov., ♀, holotype, habitus, lateral view.</p></caption><graphic xmlns:xlink="http://www.w3.org/1999/xlink" xlink:href="zookeys-1038-105-g007.jpg" position="float" orientation="portrait" xlink:type="simple" id="oo_544856.jpg"><uri content-type="original_file" xlink:type="simple">https://binary.pensoft.net/fig/544856</uri></graphic></fig></tp:treatment-sec><tp:treatment-sec sec-type="diagnosis" id="SECID0EMCAI"><title>Diagnosis.</title><p>This new species is very similar to <tp:taxon-name><tp:taxon-name-part taxon-name-part-type="genus" reg="Cyanopterus">C.</tp:taxon-name-part> (<tp:taxon-name-part taxon-name-part-type="subgenus" reg="Ipobracon">I.</tp:taxon-name-part>) <tp:taxon-name-part taxon-name-part-type="species" reg="bohayicus">bohayicus</tp:taxon-name-part></tp:taxon-name> Belokobylskij, 2000 [Russia], but can be separated from the latter by the following characters: T I 1.0–1.1× longer than apical width (1.35 × in <tp:taxon-name><tp:taxon-name-part taxon-name-part-type="genus" reg="Cyanopterus">C.</tp:taxon-name-part> (<tp:taxon-name-part taxon-name-part-type="subgenus" reg="Ipobracon">I.</tp:taxon-name-part>) <tp:taxon-name-part taxon-name-part-type="species" reg="bohayicus">bohayicus</tp:taxon-name-part></tp:taxon-name>); fore leg blackish brown (yellowish brown); triangular medio-basal area of T II gradually tapering apically (strongly tapering apically); ovipositor sheath 0.2–0.3× as long as fore wing (0.4×).</p></tp:treatment-sec><tp:treatment-sec sec-type="description" id="SECID0EODAI"><title>Description.</title><p>Holotype, ♀, length of body 6.2 mm, of fore wing 6.5 mm, of ovipositor sheath 1.6 mm.</p><p><bold><italic>Head.</italic></bold> Antenna with 55 antennomeres; apical antennomere acute, 2.4× longer than its maximum width; third antennomere 1.6× longer than its maximum width, 1.3 and 1.4× longer than fourth and fifth antennomers, respectively, the latter 1.1× longer than wide; malar suture with dense short setae (Fig. <xref ref-type="fig" rid="F8">8i</xref>); clypeus height: inter-tentorial distance: tentorio-ocular distance = 3: 8: 5; clypeus with sparse long setae; eye weakly emarginated (Fig. <xref ref-type="fig" rid="F8">8g</xref>); face granulate, with dense and long setae (Fig. <xref ref-type="fig" rid="F8">8g</xref>); eye height: shortest distance between eyes: head width = 14: 17: 32; frons largely smooth, weakly concave behind antennal sockets, with a strong median groove (Fig. <xref ref-type="fig" rid="F8">8h</xref>); vertex smooth, but with short setae especially laterally; minimum distance between posterior ocelli: minimum diameter of elliptical posterior ocellus: minimum distance between posterior ocellus and eye = 1: 1: 2; temples largely smooth except for a few weak punctures, with sparse setae, and directly narrowed behind eyes (Fig. <xref ref-type="fig" rid="F8">8h</xref>).</p><fig id="F8" position="float" orientation="portrait"><object-id xmlns:xlink="http://www.w3.org/1999/xlink" content-type="doi" xlink:type="simple">10.3897/zookeys.1038.55258.figure8</object-id><object-id xmlns:xlink="http://www.w3.org/1999/xlink" content-type="arpha" xlink:type="simple">C19AD228-348C-540A-8932-C30DA978AB07</object-id><label>Figure 8.</label><caption><p><tp:taxon-name><tp:taxon-name-part taxon-name-part-type="genus" reg="Cyanopterus">Cyanopterus</tp:taxon-name-part> (<tp:taxon-name-part taxon-name-part-type="subgenus" reg="Bracomorpha">Bracomorpha</tp:taxon-name-part>) <tp:taxon-name-part taxon-name-part-type="species" reg="transversus">transversus</tp:taxon-name-part></tp:taxon-name> sp. nov., ♀, holotype <bold>a</bold> fore wing <bold>b</bold> hind wing <bold>c</bold> mesosoma, lateral view <bold>d</bold> mesosoma, dorsal view <bold>e</bold> metasoma, dorsal view <bold>f</bold> hind leg, lateral view <bold>g</bold> head, anterior view <bold>h</bold> head, dorsal view <bold>i</bold> head, lateral view <bold>j</bold> first metasomal tergite, dorsal view <bold>k</bold> apex of ovipositor, lateral view.</p></caption><graphic xmlns:xlink="http://www.w3.org/1999/xlink" xlink:href="zookeys-1038-105-g008.jpg" position="float" orientation="portrait" xlink:type="simple" id="oo_544857.jpg"><uri content-type="original_file" xlink:type="simple">https://binary.pensoft.net/fig/544857</uri></graphic></fig><p><bold><italic>Mesosoma.</italic></bold> Length of mesosoma 1.5× its height (Fig. <xref ref-type="fig" rid="F8">8c</xref>); notauli impressed in anterior half of mesoscutum (Fig. <xref ref-type="fig" rid="F8">8d</xref>); mesoscutum smooth, with some sparse setae (Fig. <xref ref-type="fig" rid="F8">8d</xref>); scutellar sulcus rather wide, moderately deep, and with crenulae (Fig. <xref ref-type="fig" rid="F8">8d</xref>); scutellum with dense short setae posteriorly; metanotum strongly convex medially, and with a short median carina anteriorly (Fig. <xref ref-type="fig" rid="F8">8d</xref>); propodeum smooth, without longitudinal carinae or groove, with sparse setae medially, and with dense long setae laterally (Fig. <xref ref-type="fig" rid="F8">8d</xref>).</p><p><bold><italic>Wings</italic>.</bold> Fore wing (Fig. <xref ref-type="fig" rid="F8">8a</xref>): SR1: 3-SR: r = 42: 31: 7; 1-SR+M more or less straight, and 1.6× longer than 1-M; 2-SR: 3-SR: r-m = 13: 31: 11; angle between 1-SR and C+SC+R ca. 80°; m-cu straight; 2-SR+M rather short; cu-a slightly postfurcal. Hind wing (Fig. <xref ref-type="fig" rid="F8">8b</xref>): SC+R1: 2-SC+R: 1r-m = 31: 8: 17.</p><p><bold><italic>Legs</italic>.</bold> Length of fore femur: tibia: tarsus = 25: 27: 41; length of hind femur: tibia: basitarsus = 33: 46: 18; length of femur, tibia and basitarsus of hind leg 3.7, 7.7 and 4.5× their maximum width, respectively (Fig. <xref ref-type="fig" rid="F8">8f</xref>); hind tibial spurs 0.35 and 0.40 × as long as hind basitarsus.</p><p><bold><italic>Metasoma</italic>.</bold> Length of T I equal to its apical width, median area convex and coarsely sculptured (Fig. <xref ref-type="fig" rid="F8">8j</xref>); lateral grooves of T I strongly crenulate (Fig. <xref ref-type="fig" rid="F8">8j</xref>); T II largely sculptured except posteriorly (Fig. <xref ref-type="fig" rid="F8">8e</xref>); triangular medio-basal area of T II large and smooth, with some short oblique carinae laterally, and acute apically, but without medio-longitudinal carina; antero-lateral areas of T II developed and smooth, anterior grooves moderately wide and sparsely crenulate (Fig. <xref ref-type="fig" rid="F8">8e</xref>); second suture deep and crenulate, wide and straight medially, narrow laterally (Fig. <xref ref-type="fig" rid="F8">8e</xref>); T III–V with antero-lateral areas, and crenulate transverse subposterior groove (Fig. <xref ref-type="fig" rid="F8">8e</xref>); T III–VII largely smooth, and with sparse short setae; hypopygium acute apically, not reaching level of apex of metasoma; ovipositor sheath 0.2× as long as fore wing.</p><p><bold><italic>Colour</italic>.</bold> Head largely black, mandible (except for apically) and maxillary palps basally yellowish brown, surrounding area of eyes reddish yellow (Fig. <xref ref-type="fig" rid="F8">8g, h</xref>); mesosoma largely reddish yellow (Fig. <xref ref-type="fig" rid="F8">8c</xref>), metanotum, metapleuron and propodeum black (Fig. <xref ref-type="fig" rid="F8">8c, d</xref>); legs, metasoma and ovipositor sheath black (Figs <xref ref-type="fig" rid="F7">7</xref>, <xref ref-type="fig" rid="F8">8e, f</xref>); wing membrane greyish brown, pterostigma and veins dark brown (Fig. <xref ref-type="fig" rid="F8">8a, b</xref>).</p><p><bold><italic>Variation</italic>.</bold> Length of body of female 5.6–6.5 mm, of fore wing of female 6.0–6.9 mm, and of ovipositor sheath 1.4–2.3 mm; ovipositor sheath 0.5–0.6× as long as fore wing; length of mesosoma 1.4–1.7× its height; length of T I 1.0–1.1× its apical width; ovipositor sheath 0.2–0.3× as long as fore wing; fore femur and tibia sometimes somewhat reddish yellow.</p></tp:treatment-sec><tp:treatment-sec sec-type="biology" id="SECID0E4JAI"><title>Biology.</title><p>Unknown.</p></tp:treatment-sec><tp:treatment-sec sec-type="distribution" id="SECID0ECKAI"><title>Distribution.</title><p>China (Henan, Fujian, Zhejiang).</p></tp:treatment-sec><tp:treatment-sec sec-type="etymology" id="SECID0EHKAI"><title>Etymology.</title><p>Named after the transverse head, especially so in dorsal view: <italic>transversus</italic> is Latin for transverse.</p></tp:treatment-sec></tp:taxon-treatment>
