# Supplementary material for: A new genus and eight newly recorded genera of Braconinae Nees (Hymenoptera, Braconidae) from China, with descriptions of fourteen new species
Source: Zookeys. 2021 May 19;1038:105–78. doi: 10.3897/zookeys.1038.55258 (PMC9341518; doi:10.3897/zookeys.1038.55258)
Supplement: XML Treatment for Cyanopterus (Paravipio) jakuticus [file zookeys.1038.55258-treatment9.xml]

<!DOCTYPE tp:taxon-treatment
  PUBLIC "-//TaxonX//DTD Taxonomic Treatment Publishing DTD v0 20100105//EN" "tax-treatment-NSO.dtd">
<tp:taxon-treatment xmlns:tp="http://www.plazi.org/taxpub"><tp:treatment-meta><kwd-group><label>Taxon classification</label><kwd>
              <named-content content-type="kingdom">Animalia</named-content>
            </kwd><kwd>
              <named-content content-type="order">Hymenoptera</named-content>
            </kwd><kwd>
              <named-content content-type="family">Braconidae</named-content>
            </kwd></kwd-group><mixed-citation publication-type="journal"><person-group><name><surname>Li</surname><given-names>Yang</given-names></name><name><surname>van Achterberg</surname><given-names>Cornelis</given-names></name><name><surname>Chen</surname><given-names>Xue-xin</given-names></name></person-group><article-title>A new genus and eight newly recorded genera of <tp:taxon-name><tp:taxon-name-part taxon-name-part-type="subfamily">Braconinae</tp:taxon-name-part></tp:taxon-name> Nees (<tp:taxon-name><tp:taxon-name-part taxon-name-part-type="order">Hymenoptera</tp:taxon-name-part></tp:taxon-name>, <tp:taxon-name><tp:taxon-name-part taxon-name-part-type="family">Braconidae</tp:taxon-name-part></tp:taxon-name>) from China, with descriptions of fourteen new species</article-title><source>Zookeys</source><day>19</day><month>05</month><year>2021</year><volume>1038</volume><fpage>105</fpage><lpage>178</lpage><pub-id pub-id-type="doi">10.3897/zookeys.1038.55258</pub-id></mixed-citation></tp:treatment-meta><tp:nomenclature><tp:taxon-name><object-id xmlns:xlink="http://www.w3.org/1999/xlink" content-type="arpha" xlink:type="simple">E1D4DBD6-6F82-5B7A-8AD4-134077A2ACC9</object-id><tp:taxon-name-part taxon-name-part-type="genus" reg="Cyanopterus">Cyanopterus</tp:taxon-name-part> (<tp:taxon-name-part taxon-name-part-type="subgenus" reg="Paravipio">Paravipio</tp:taxon-name-part>) <tp:taxon-name-part taxon-name-part-type="species" reg="jakuticus">jakuticus</tp:taxon-name-part></tp:taxon-name><tp:taxon-authority>(Tobias, 1973)</tp:taxon-authority><xref ref-type="fig" rid="F11">Figures 11</xref><xref ref-type="fig" rid="F12">, 12</xref><tp:nomenclature-citation-list><tp:nomenclature-citation><tp:taxon-name>
                <tp:taxon-name-part taxon-name-part-type="genus" reg="Ipobracon">Ipobracon</tp:taxon-name-part>
                <tp:taxon-name-part taxon-name-part-type="species" reg="jakuticus">jakuticus</tp:taxon-name-part>
              </tp:taxon-name><comment>Tobias in <xref ref-type="bibr" rid="B56">Tobias and Abdinbekova 1973</xref>: 435; <xref ref-type="bibr" rid="B44">Shenefelt 1978</xref>: 1821.</comment></tp:nomenclature-citation><tp:nomenclature-citation><tp:taxon-name><tp:taxon-name-part taxon-name-part-type="genus" reg="Cyanopterus">Cyanopterus</tp:taxon-name-part> (<tp:taxon-name-part taxon-name-part-type="subgenus" reg="Ipobracon">Ipobracon</tp:taxon-name-part>) <tp:taxon-name-part taxon-name-part-type="species" reg="jakuticus">jakuticus</tp:taxon-name-part></tp:taxon-name><comment>(Tobias): Papp, 1996: 155.</comment></tp:nomenclature-citation><tp:nomenclature-citation><tp:taxon-name><tp:taxon-name-part taxon-name-part-type="genus" reg="Cyanopterus">Cyanopterus</tp:taxon-name-part> (<tp:taxon-name-part taxon-name-part-type="subgenus" reg="Paravipio">Paravipio</tp:taxon-name-part>) <tp:taxon-name-part taxon-name-part-type="species" reg="jakuticus">jakuticus</tp:taxon-name-part></tp:taxon-name><comment>(Tobias): Tobias &amp; Belokobylskij, 2000: 171.</comment></tp:nomenclature-citation></tp:nomenclature-citation-list></tp:nomenclature><tp:treatment-sec sec-type="material" id="SECID0EAVAI"><title>Material examined.</title><p>1♀, China, Jilin Prov., Mt. Changbai, 10.VIII.1977, He Junhua, No. 771330 (<named-content xmlns:xlink="http://www.w3.org/1999/xlink" content-type="dwc:institutional_code" xlink:type="simple">ZJUH</named-content>); 1♂, China, Helongjiang Prov., Daicen, 24.VII.1977, He Junhua, No. 771793 (<named-content xmlns:xlink="http://www.w3.org/1999/xlink" content-type="dwc:institutional_code" xlink:type="simple">ZJUH</named-content>).</p></tp:treatment-sec><tp:treatment-sec sec-type="biology" id="SECID0EQVAI"><title>Biology.</title><p>Unknown.</p></tp:treatment-sec><tp:treatment-sec sec-type="distribution" id="SECID0EVVAI"><title>Distribution.</title><p>China (Heilongjiang, Jilin); Korea; Russia.</p></tp:treatment-sec><tp:treatment-sec sec-type="notes" id="SECID0E1VAI"><title>Note.</title><p>This species is newly recorded from China.</p><fig id="F11" position="float" orientation="portrait"><object-id xmlns:xlink="http://www.w3.org/1999/xlink" content-type="doi" xlink:type="simple">10.3897/zookeys.1038.55258.figure11</object-id><object-id xmlns:xlink="http://www.w3.org/1999/xlink" content-type="arpha" xlink:type="simple">7D3416EB-C9B3-507C-87E2-D3EFF712ACB4</object-id><label>Figure 11.</label><caption><p><tp:taxon-name><tp:taxon-name-part taxon-name-part-type="genus" reg="Cyanopterus">Cyanopterus</tp:taxon-name-part> (<tp:taxon-name-part taxon-name-part-type="subgenus" reg="Paravipio">Paravipio</tp:taxon-name-part>) <tp:taxon-name-part taxon-name-part-type="species" reg="jakuticus">jakuticus</tp:taxon-name-part></tp:taxon-name> (Tobias, 1973), ♀, habitus, lateral view.</p></caption><graphic xmlns:xlink="http://www.w3.org/1999/xlink" xlink:href="zookeys-1038-105-g011.jpg" position="float" orientation="portrait" xlink:type="simple" id="oo_544860.jpg"><uri content-type="original_file" xlink:type="simple">https://binary.pensoft.net/fig/544860</uri></graphic></fig><fig id="F12" position="float" orientation="portrait"><object-id xmlns:xlink="http://www.w3.org/1999/xlink" content-type="doi" xlink:type="simple">10.3897/zookeys.1038.55258.figure12</object-id><object-id xmlns:xlink="http://www.w3.org/1999/xlink" content-type="arpha" xlink:type="simple">74062676-76D7-55E8-B710-B256FD241D56</object-id><label>Figure 12.</label><caption><p><tp:taxon-name><tp:taxon-name-part taxon-name-part-type="genus" reg="Cyanopterus">Cyanopterus</tp:taxon-name-part> (<tp:taxon-name-part taxon-name-part-type="subgenus" reg="Paravipio">Paravipio</tp:taxon-name-part>) <tp:taxon-name-part taxon-name-part-type="species" reg="jakuticus">jakuticus</tp:taxon-name-part></tp:taxon-name> (Tobias, 1973). ♀. <bold>a</bold> fore wing <bold>b</bold> hind wing <bold>c</bold> mesosoma, lateral view <bold>d</bold> mesosoma, dorsal view <bold>e</bold> metasoma, dorsal view <bold>f</bold> hind leg, lateral view <bold>g</bold> head, anterior view <bold>h</bold> head, dorsal view <bold>i</bold> head, lateral view <bold>j</bold> first metasomal tergite, dorsal view <bold>k</bold> scapus outer side, lateral view <bold>l</bold> apex of ovipositor, lateral view.</p></caption><graphic xmlns:xlink="http://www.w3.org/1999/xlink" xlink:href="zookeys-1038-105-g012.jpg" position="float" orientation="portrait" xlink:type="simple" id="oo_544861.jpg"><uri content-type="original_file" xlink:type="simple">https://binary.pensoft.net/fig/544861</uri></graphic></fig></tp:treatment-sec><ref-list><ref id="B56"><mixed-citation xmlns:xlink="http://www.w3.org/1999/xlink" xlink:type="simple"><person-group><name name-style="western"><surname>Tobias</surname><given-names>VI</given-names></name><name name-style="western"><surname>Abdinbekova</surname><given-names>AA</given-names></name></person-group> (<year>1973</year>) <article-title><tp:taxon-name><tp:taxon-name-part taxon-name-part-type="genus">Ichneumon</tp:taxon-name-part></tp:taxon-name> flies of the genus <italic><tp:taxon-name><tp:taxon-name-part taxon-name-part-type="genus">Ipobracon</tp:taxon-name-part></tp:taxon-name></italic> Thomson, 1892 (<tp:taxon-name><tp:taxon-name-part taxon-name-part-type="order">Hymenoptera</tp:taxon-name-part></tp:taxon-name>, <tp:taxon-name><tp:taxon-name-part taxon-name-part-type="family">Braconidae</tp:taxon-name-part></tp:taxon-name>) from the fauna USSR and Mongolia.</article-title><source>Entomologicheskoye Obozreniye</source><volume>52</volume>(<issue>2</issue>): <fpage>430</fpage>–<lpage>438</lpage>. [Entomological Review 52(2): 296–302.]</mixed-citation></ref><ref id="B44"><mixed-citation xmlns:xlink="http://www.w3.org/1999/xlink" xlink:type="simple"><person-group><name name-style="western"><surname>Shenefelt</surname><given-names>RD</given-names></name></person-group> (<year>1978</year>) <article-title><tp:taxon-name><tp:taxon-name-part taxon-name-part-type="family">Braconidae</tp:taxon-name-part></tp:taxon-name> 10. <tp:taxon-name><tp:taxon-name-part taxon-name-part-type="subfamily">Braconinae</tp:taxon-name-part></tp:taxon-name>, <tp:taxon-name><tp:taxon-name-part taxon-name-part-type="subfamily">Gnathobraconinae</tp:taxon-name-part></tp:taxon-name>, <tp:taxon-name><tp:taxon-name-part taxon-name-part-type="subfamily">Mesostoinae</tp:taxon-name-part></tp:taxon-name>, <tp:taxon-name><tp:taxon-name-part taxon-name-part-type="subfamily">Pseudodicrogeniinae</tp:taxon-name-part></tp:taxon-name>, <tp:taxon-name><tp:taxon-name-part taxon-name-part-type="subfamily">Telengainae</tp:taxon-name-part></tp:taxon-name>, <tp:taxon-name><tp:taxon-name-part taxon-name-part-type="subfamily">Ypsistocerinae</tp:taxon-name-part></tp:taxon-name> plus <tp:taxon-name><tp:taxon-name-part taxon-name-part-type="family">Braconidae</tp:taxon-name-part></tp:taxon-name> in general, major groups, unplaced genera and species.</article-title> In: <person-group><name name-style="western"><surname>van Achterberg</surname><given-names>C</given-names></name><name name-style="western"><surname>Shenefelt</surname><given-names>RD</given-names></name></person-group> (<role>Eds</role>) <issue-title>Hymenopterorum Catalogus (nov.</issue-title><source>editio), Pars 15. Dr. W. Junk B. V., Hague</source>, <fpage>1425</fpage>–<lpage>1872</lpage>.</mixed-citation></ref></ref-list></tp:taxon-treatment>
