# Supplementary material for: A new genus and eight newly recorded genera of Braconinae Nees (Hymenoptera, Braconidae) from China, with descriptions of fourteen new species
Source: Zookeys. 2021 May 19;1038:105–78. doi: 10.3897/zookeys.1038.55258 (PMC9341518; doi:10.3897/zookeys.1038.55258)
Supplement: XML Treatment for Gammabracon [file zookeys.1038.55258-treatment10.xml]

<!DOCTYPE tp:taxon-treatment
  PUBLIC "-//TaxonX//DTD Taxonomic Treatment Publishing DTD v0 20100105//EN" "tax-treatment-NSO.dtd">
<tp:taxon-treatment xmlns:tp="http://www.plazi.org/taxpub"><tp:treatment-meta><kwd-group><label>Taxon classification</label><kwd>
              <named-content content-type="kingdom">Animalia</named-content>
            </kwd><kwd>
              <named-content content-type="order">Hymenoptera</named-content>
            </kwd><kwd>
              <named-content content-type="family">Braconidae</named-content>
            </kwd></kwd-group><mixed-citation publication-type="journal"><person-group><name><surname>Li</surname><given-names>Yang</given-names></name><name><surname>van Achterberg</surname><given-names>Cornelis</given-names></name><name><surname>Chen</surname><given-names>Xue-xin</given-names></name></person-group><article-title>A new genus and eight newly recorded genera of <tp:taxon-name><tp:taxon-name-part taxon-name-part-type="subfamily">Braconinae</tp:taxon-name-part></tp:taxon-name> Nees (<tp:taxon-name><tp:taxon-name-part taxon-name-part-type="order">Hymenoptera</tp:taxon-name-part></tp:taxon-name>, <tp:taxon-name><tp:taxon-name-part taxon-name-part-type="family">Braconidae</tp:taxon-name-part></tp:taxon-name>) from China, with descriptions of fourteen new species</article-title><source>Zookeys</source><day>19</day><month>05</month><year>2021</year><volume>1038</volume><fpage>105</fpage><lpage>178</lpage><pub-id pub-id-type="doi">10.3897/zookeys.1038.55258</pub-id></mixed-citation></tp:treatment-meta><tp:nomenclature><label>Genus</label><tp:taxon-name>
            <object-id xmlns:xlink="http://www.w3.org/1999/xlink" content-type="arpha" xlink:type="simple">E7F4D6CA-25CB-5A09-BFFF-8008562BED4E</object-id>
            <tp:taxon-name-part taxon-name-part-type="genus" reg="Gammabracon">Gammabracon</tp:taxon-name-part>
          </tp:taxon-name><tp:taxon-authority>Quicke, 1984</tp:taxon-authority><xref ref-type="fig" rid="F13">Figures 13</xref><xref ref-type="fig" rid="F14">, 14</xref><xref ref-type="fig" rid="F15">, 15</xref><xref ref-type="fig" rid="F16">, 16</xref><tp:nomenclature-citation-list><tp:nomenclature-citation><tp:taxon-name>
                <tp:taxon-name-part taxon-name-part-type="genus" reg="Gammabracon">Gammabracon</tp:taxon-name-part>
              </tp:taxon-name><comment>Quicke, 1984a: 73, 1987: 113. Type species: <tp:taxon-name><tp:taxon-name-part taxon-name-part-type="genus" reg="Gammabracon">Gammabracon</tp:taxon-name-part><tp:taxon-name-part taxon-name-part-type="species" reg="scrobi">scrobi</tp:taxon-name-part></tp:taxon-name> Quicke, 1984 (Monobasic and original designation).</comment></tp:nomenclature-citation></tp:nomenclature-citation-list></tp:nomenclature><tp:treatment-sec sec-type="diagnosis" id="SECID0ET1AI"><title>Diagnosis.</title><p>Body large; terminal antennomere often strongly acute apically; median antennomeres usually weakly wider than long; in lateral view scapus without double margin or with narrow ledge at inner side apically and slightly concave apico-laterally, ventrally longer than dorsally; eye glabrous, not or weakly emarginate; face strongly sculptured, depressed below and between the antennal sockets; clypeus moderately narrow, rugose and often without dorsal carina; malar suture moderately developed, often rugose; labio-maxillary complex normal, not elongate; frons strongly depressed, with a weak median groove; middle lobe of mesoscutum protruding strongly in front of lateral lobes; notauli developed and complete; scutellar sulcus narrow and crenulate; scutellum sometimes with an emargination medio-anteriorly; metanotum convex medially, and sometimes with a short and somewhat protruding median carina; propodeum often smooth, without medio-longitudinal carina or groove; angle between veins 1-SR and C+SC+R of fore wing more than 75°; vein 1-SR+M of fore wing evenly and strongly arched, forms with bases of vein 1-SR+M and 1-M a widened inverted “Y”; vein m-cu of fore wing widened; second submarginal cell of fore wing relatively long and parallel-sided; vein cu-a of fore wing interstitial or slightly postfurcal; hind wing vein 1r-m often distinctly shorter than SC+R1; claws simple; T I with parallel angulate sides of medial area, and comparatively flat, usually with lateral and medio-longitudinal carinae; T II usually with a triangular medio-basal triangular area connected to a medio-longitudinal carina apically, but absent near posterior margin of T II; second suture crenulate; hypopygium rather acute apically, usually beyond level of apex of metasoma; ovipositor normal, distinctly longer than body, subapically upper valve with nodus, and its lower valve with teeth ventrally.</p></tp:treatment-sec><tp:treatment-sec sec-type="biology" id="SECID0EY1AI"><title>Biology.</title><p>Unknown.</p></tp:treatment-sec><tp:treatment-sec sec-type="distribution" id="SECID0E41AI"><title>Distribution.</title><p>Oriental.</p></tp:treatment-sec><tp:treatment-sec sec-type="notes" id="SECID0EC2AI"><title>Note.</title><p>This genus is new to China.</p></tp:treatment-sec><tp:treatment-sec><!--Section generated to contain objects referenced in tp:taxon-treatment.--><fig id="F13" position="float" orientation="portrait"><object-id xmlns:xlink="http://www.w3.org/1999/xlink" content-type="doi" xlink:type="simple">10.3897/zookeys.1038.55258.figure13</object-id><object-id xmlns:xlink="http://www.w3.org/1999/xlink" content-type="arpha" xlink:type="simple">3774FD29-F9E5-5139-96E8-60192FBA4FCA</object-id><label>Figure 13.</label><caption><p><italic><tp:taxon-name><tp:taxon-name-part taxon-name-part-type="genus" reg="Gammabracon">Gammabracon</tp:taxon-name-part><tp:taxon-name-part taxon-name-part-type="species" reg="uniformis">uniformis</tp:taxon-name-part></tp:taxon-name></italic> sp. nov., ♀, holotype, habitus, lateral view.</p></caption><graphic xmlns:xlink="http://www.w3.org/1999/xlink" xlink:href="zookeys-1038-105-g013.jpg" position="float" orientation="portrait" xlink:type="simple" id="oo_544862.jpg"><uri content-type="original_file" xlink:type="simple">https://binary.pensoft.net/fig/544862</uri></graphic></fig><fig id="F14" position="float" orientation="portrait"><object-id xmlns:xlink="http://www.w3.org/1999/xlink" content-type="doi" xlink:type="simple">10.3897/zookeys.1038.55258.figure14</object-id><object-id xmlns:xlink="http://www.w3.org/1999/xlink" content-type="arpha" xlink:type="simple">FA95FFDF-E248-50E8-A906-74E82F4C9083</object-id><label>Figure 14.</label><caption><p><italic><tp:taxon-name><tp:taxon-name-part taxon-name-part-type="genus" reg="Gammabracon">Gammabracon</tp:taxon-name-part><tp:taxon-name-part taxon-name-part-type="species" reg="uniformis">uniformis</tp:taxon-name-part></tp:taxon-name></italic> sp. nov., ♀, holotype <bold>a</bold> fore wing <bold>b</bold> hind wing <bold>c</bold> mesosoma, lateral view <bold>d</bold> mesosoma, dorsal view <bold>e</bold> metasoma, dorsal view <bold>f</bold> hind leg, lateral view <bold>g</bold> head, anterior view <bold>h</bold> head, dorsal view <bold>i</bold> head, lateral view <bold>j</bold> scapus outer side, lateral view <bold>k</bold> apex of ovipositor, lateral view.</p></caption><graphic xmlns:xlink="http://www.w3.org/1999/xlink" xlink:href="zookeys-1038-105-g014.jpg" position="float" orientation="portrait" xlink:type="simple" id="oo_544863.jpg"><uri content-type="original_file" xlink:type="simple">https://binary.pensoft.net/fig/544863</uri></graphic></fig><fig id="F15" position="float" orientation="portrait"><object-id xmlns:xlink="http://www.w3.org/1999/xlink" content-type="doi" xlink:type="simple">10.3897/zookeys.1038.55258.figure15</object-id><object-id xmlns:xlink="http://www.w3.org/1999/xlink" content-type="arpha" xlink:type="simple">697E6A04-34D6-59A5-9054-B05102A4E1C2</object-id><label>Figure 15.</label><caption><p><italic><tp:taxon-name><tp:taxon-name-part taxon-name-part-type="genus" reg="Gammabracon">Gammabracon</tp:taxon-name-part><tp:taxon-name-part taxon-name-part-type="species" reg="wangi">wangi</tp:taxon-name-part></tp:taxon-name></italic> sp. nov., ♀, holotype, habitus, lateral view.</p></caption><graphic xmlns:xlink="http://www.w3.org/1999/xlink" xlink:href="zookeys-1038-105-g015.jpg" position="float" orientation="portrait" xlink:type="simple" id="oo_544864.jpg"><uri content-type="original_file" xlink:type="simple">https://binary.pensoft.net/fig/544864</uri></graphic></fig><fig id="F16" position="float" orientation="portrait"><object-id xmlns:xlink="http://www.w3.org/1999/xlink" content-type="doi" xlink:type="simple">10.3897/zookeys.1038.55258.figure16</object-id><object-id xmlns:xlink="http://www.w3.org/1999/xlink" content-type="arpha" xlink:type="simple">FD9CAD19-4891-573E-BA51-227616701F3E</object-id><label>Figure 16.</label><caption><p><italic><tp:taxon-name><tp:taxon-name-part taxon-name-part-type="genus" reg="Gammabracon">Gammabracon</tp:taxon-name-part><tp:taxon-name-part taxon-name-part-type="species" reg="wangi">wangi</tp:taxon-name-part></tp:taxon-name></italic> sp. nov., ♀, holotype. <bold>a</bold> fore wing <bold>b</bold> hind wing <bold>c</bold> mesosoma, lateral view <bold>d</bold> mesosoma, dorsal view <bold>e</bold> metasoma, dorsal view <bold>f</bold> hind leg, lateral view <bold>g</bold> head, anterior view <bold>h</bold> head, dorsal view <bold>i</bold> head, lateral view <bold>j</bold> first metasomal tergite, dorsal view <bold>k</bold> apex of antenna <bold>l</bold> apex of ovipositor, lateral view.</p></caption><graphic xmlns:xlink="http://www.w3.org/1999/xlink" xlink:href="zookeys-1038-105-g016.jpg" position="float" orientation="portrait" xlink:type="simple" id="oo_544865.jpg"><uri content-type="original_file" xlink:type="simple">https://binary.pensoft.net/fig/544865</uri></graphic></fig></tp:treatment-sec></tp:taxon-treatment>
