# Supplementary material for: A new genus and eight newly recorded genera of Braconinae Nees (Hymenoptera, Braconidae) from China, with descriptions of fourteen new species
Source: Zookeys. 2021 May 19;1038:105–78. doi: 10.3897/zookeys.1038.55258 (PMC9341518; doi:10.3897/zookeys.1038.55258)
Supplement: XML Treatment for Gammabracon uniformis [file zookeys.1038.55258-treatment11.xml]

<!DOCTYPE tp:taxon-treatment
  PUBLIC "-//TaxonX//DTD Taxonomic Treatment Publishing DTD v0 20100105//EN" "tax-treatment-NSO.dtd">
<tp:taxon-treatment xmlns:tp="http://www.plazi.org/taxpub"><tp:treatment-meta><kwd-group><label>Taxon classification</label><kwd>
              <named-content content-type="kingdom">Animalia</named-content>
            </kwd><kwd>
              <named-content content-type="order">Hymenoptera</named-content>
            </kwd><kwd>
              <named-content content-type="family">Braconidae</named-content>
            </kwd></kwd-group><mixed-citation publication-type="journal"><person-group><name><surname>Li</surname><given-names>Yang</given-names></name><name><surname>van Achterberg</surname><given-names>Cornelis</given-names></name><name><surname>Chen</surname><given-names>Xue-xin</given-names></name></person-group><article-title>A new genus and eight newly recorded genera of <tp:taxon-name><tp:taxon-name-part taxon-name-part-type="subfamily">Braconinae</tp:taxon-name-part></tp:taxon-name> Nees (<tp:taxon-name><tp:taxon-name-part taxon-name-part-type="order">Hymenoptera</tp:taxon-name-part></tp:taxon-name>, <tp:taxon-name><tp:taxon-name-part taxon-name-part-type="family">Braconidae</tp:taxon-name-part></tp:taxon-name>) from China, with descriptions of fourteen new species</article-title><source>Zookeys</source><day>19</day><month>05</month><year>2021</year><volume>1038</volume><fpage>105</fpage><lpage>178</lpage><pub-id pub-id-type="doi">10.3897/zookeys.1038.55258</pub-id></mixed-citation></tp:treatment-meta><tp:nomenclature><tp:taxon-name>
            <object-id xmlns:xlink="http://www.w3.org/1999/xlink" content-type="arpha" xlink:type="simple">94FBA6E9-FA6F-50A4-B30F-C9F218C30D7E</object-id>
            <tp:taxon-name-part taxon-name-part-type="genus" reg="Gammabracon">Gammabracon</tp:taxon-name-part>
            <tp:taxon-name-part taxon-name-part-type="species" reg="uniformis">uniformis</tp:taxon-name-part>
            <object-id xmlns:xlink="http://www.w3.org/1999/xlink" content-type="zoobank" xlink:type="simple">http://zoobank.org/F790A8C5-5EB7-44AA-A599-17FF139CA41D</object-id>
          </tp:taxon-name><tp:taxon-status xmlns:xlink="http://www.w3.org/1999/xlink" xlink:type="simple">sp. nov.</tp:taxon-status><xref ref-type="fig" rid="F13">Figures 13</xref><xref ref-type="fig" rid="F14">, 14</xref></tp:nomenclature><tp:treatment-sec sec-type="material" id="SECID0EPABI"><title>Material examined.</title><p><bold><italic>Holotype</italic></bold>: ♀, China, Hainan Prov., Jianfengling, 6.V.1983, Gu Maobin, No. IOZ(E)1964585 (<named-content xmlns:xlink="http://www.w3.org/1999/xlink" content-type="dwc:institutional_code" xlink:type="simple">IZCAS</named-content>).</p></tp:treatment-sec><tp:treatment-sec sec-type="diagnosis" id="SECID0E6ABI"><title>Diagnosis.</title><p>This new species is very similar to <italic><tp:taxon-name><tp:taxon-name-part taxon-name-part-type="genus" reg="Gammabracon">Gammabracon</tp:taxon-name-part><tp:taxon-name-part taxon-name-part-type="species" reg="scrobi">scrobi</tp:taxon-name-part></tp:taxon-name></italic> Quicke, 1984 [Indonesia], but can be separated from the latter by the following characters: wing membrane uniformly yellow (basal half yellow and apical half greyish brown in <italic><tp:taxon-name><tp:taxon-name-part taxon-name-part-type="genus" reg="Gammabracon">G.</tp:taxon-name-part><tp:taxon-name-part taxon-name-part-type="species" reg="scrobi">scrobi</tp:taxon-name-part></tp:taxon-name></italic>); anterior margin of scutellum with a shallow pit and metanotum without short carina anteriorly (anterior margin of scutellum with a deep pit and metanotum with short carina anteriorly); apical half of medio-longitudinal carina of T I absent (medio-longitudinal carina of T I complete); T IV striate anteriorly, remainder of tergite smooth (entirely smooth).</p><fig id="F13" position="float" orientation="portrait"><object-id xmlns:xlink="http://www.w3.org/1999/xlink" content-type="doi" xlink:type="simple">10.3897/zookeys.1038.55258.figure13</object-id><object-id xmlns:xlink="http://www.w3.org/1999/xlink" content-type="arpha" xlink:type="simple">3774FD29-F9E5-5139-96E8-60192FBA4FCA</object-id><label>Figure 13.</label><caption><p><italic><tp:taxon-name><tp:taxon-name-part taxon-name-part-type="genus" reg="Gammabracon">Gammabracon</tp:taxon-name-part><tp:taxon-name-part taxon-name-part-type="species" reg="uniformis">uniformis</tp:taxon-name-part></tp:taxon-name></italic> sp. nov., ♀, holotype, habitus, lateral view.</p></caption><graphic xmlns:xlink="http://www.w3.org/1999/xlink" xlink:href="zookeys-1038-105-g013.jpg" position="float" orientation="portrait" xlink:type="simple" id="oo_544862.jpg"><uri content-type="original_file" xlink:type="simple">https://binary.pensoft.net/fig/544862</uri></graphic></fig></tp:treatment-sec><tp:treatment-sec sec-type="description" id="SECID0ETCBI"><title>Description.</title><p>Holotype, ♀, length of body 13.2 mm, of fore wing 12.2 mm, of ovipositor sheath 20.7 mm.</p><p><bold><italic>Head</italic>.</bold> Antenna incomplete, with 48 antennomeres remaining; third antennomere 1.5 and 1.6× longer than fourth and fifth, respectively; third and fourth antennomeres 1.8 and 1.3× longer than wide, respectively; length of maxillary palp 0.8× height of head; malar suture with sparse short setae (Fig. <xref ref-type="fig" rid="F14">14i</xref>); clypeus height: inter-tentorial distance: tentorio-ocular distance = 7: 11: 9; clypeus coarsely rugose, with sparse long setae; eye not emarginated (Fig. <xref ref-type="fig" rid="F14">14g</xref>); face coarsely sculptured, with some sparse and long setae (Fig. <xref ref-type="fig" rid="F14">14g</xref>); frons smooth, distinctly depressed behind antennal sockets, with a median groove (Fig. <xref ref-type="fig" rid="F14">14h</xref>); vertex smooth, with a few short setae; minimum distance between posterior ocelli: minimum diameter of elliptical posterior ocellus: minimum distance between posterior ocellus and eye = 2: 3: 8; temples largely smooth except for a few weak punctures, and with sparse short setae laterally, subparallel immediately behind eyes (Fig. <xref ref-type="fig" rid="F14">14h</xref>); in dorsal view length of eye 1.7× temple.</p><fig id="F14" position="float" orientation="portrait"><object-id xmlns:xlink="http://www.w3.org/1999/xlink" content-type="doi" xlink:type="simple">10.3897/zookeys.1038.55258.figure14</object-id><object-id xmlns:xlink="http://www.w3.org/1999/xlink" content-type="arpha" xlink:type="simple">FA95FFDF-E248-50E8-A906-74E82F4C9083</object-id><label>Figure 14.</label><caption><p><italic><tp:taxon-name><tp:taxon-name-part taxon-name-part-type="genus" reg="Gammabracon">Gammabracon</tp:taxon-name-part><tp:taxon-name-part taxon-name-part-type="species" reg="uniformis">uniformis</tp:taxon-name-part></tp:taxon-name></italic> sp. nov., ♀, holotype <bold>a</bold> fore wing <bold>b</bold> hind wing <bold>c</bold> mesosoma, lateral view <bold>d</bold> mesosoma, dorsal view <bold>e</bold> metasoma, dorsal view <bold>f</bold> hind leg, lateral view <bold>g</bold> head, anterior view <bold>h</bold> head, dorsal view <bold>i</bold> head, lateral view <bold>j</bold> scapus outer side, lateral view <bold>k</bold> apex of ovipositor, lateral view.</p></caption><graphic xmlns:xlink="http://www.w3.org/1999/xlink" xlink:href="zookeys-1038-105-g014.jpg" position="float" orientation="portrait" xlink:type="simple" id="oo_544863.jpg"><uri content-type="original_file" xlink:type="simple">https://binary.pensoft.net/fig/544863</uri></graphic></fig><p><bold><italic>Mesosoma</italic>.</bold> Length of mesosoma 1.7× its height (Fig. <xref ref-type="fig" rid="F14">14c</xref>); notauli distinctly impressed (Fig. <xref ref-type="fig" rid="F14">14d</xref>); scutellar sulcus wide and deep, with crenulae (Fig. <xref ref-type="fig" rid="F14">14d</xref>); scutellum with a weak emargination medio-anteriorly, and with some short setae posteriorly; metanotum convex medially, but without median carina anteriorly; propodeum largely smooth except for a few crenulae posteriorly, with sparse setae medially, and with dense long setae laterally (Fig. <xref ref-type="fig" rid="F14">14d</xref>).</p><p><bold><italic>Wings</italic>.</bold> Fore wing (Fig. <xref ref-type="fig" rid="F14">14a</xref>): SR1: 3-SR: r = 43: 26: 8; m-cu 1.2× longer than 3-CU1; cu-a interstitial. Hind wing (Fig. <xref ref-type="fig" rid="F14">14b</xref>): SC+R1 1.7× longer than 1r-m; anterior margin nearly not concave beyond the subbasal cell.</p><p><bold><italic>Legs</italic>.</bold> Length of fore femur: tibia: tarsus = 37: 43: 57; length of hind femur: tibia: basitarsus = 44: 63: 26; length of femur, tibia and basitarsus of hind leg 4.8, 10.5 and 6.5× their maximum width, respectively (Fig. <xref ref-type="fig" rid="F14">14f</xref>); hind tibial spurs 0.3 and 0.2× as long as hind basitarsus.</p><p><bold><italic>Metasoma</italic>.</bold> Length of T I 1.4× its apical width, median area convex and with a few longitudinal carinae (Fig. <xref ref-type="fig" rid="F14">14e</xref>); lateral grooves of T I smooth (Fig. <xref ref-type="fig" rid="F14">14e</xref>); T II strongly longitudinally rugose but antero-lateral areas smooth (Fig. <xref ref-type="fig" rid="F14">14e</xref>); medio-basal area of T II connected to medio-longitudinal carina apically but absent near posterior margin of T II, medio-longitudinal carina with some transverse crenulae laterally; antero-lateral areas of T II rather small, anterior grooves wide, with a few sparse crenulae (Fig. <xref ref-type="fig" rid="F14">14e</xref>); second suture deep and wide, with crenulae, more or less straight medially (Fig. <xref ref-type="fig" rid="F14">14e</xref>); T III longitudinally rugose but posteriorly and antero-lateral areas smooth, with a strong medio-longitudinal carina not reaching posterior margin of T, median area weakly raised and posteriorly defined by a deep transverse crenulate groove; T IV largely smooth but longitudinally rugose medially; T III and T IV with antero-lateral areas and grooves (T V weak); T V–VII smooth; hypopygium rather acute apically, reaching just beyond the level of apex of metasoma; ovipositor sheath 1.7× longer than fore wing.</p><p><bold><italic>Colour</italic>.</bold> Largely yellow (Fig. <xref ref-type="fig" rid="F13">13</xref>); antennomeres except scape and pedicel, eye, mandible apically, fore and middle tarsi apically, hind leg, claws, ovipositor sheath black (Figs <xref ref-type="fig" rid="F13">13</xref>, <xref ref-type="fig" rid="F14">14g, f</xref>); metasomal tergites reddish yellow (Fig. <xref ref-type="fig" rid="F14">14e</xref>); wing membrane, pterostigma, and veins yellow (Fig. <xref ref-type="fig" rid="F14">14a, b</xref>).</p></tp:treatment-sec><tp:treatment-sec sec-type="biology" id="SECID0EIIBI"><title>Biology.</title><p>Unknown.</p></tp:treatment-sec><tp:treatment-sec sec-type="distribution" id="SECID0ENIBI"><title>Distribution.</title><p>China (Hainan).</p></tp:treatment-sec><tp:treatment-sec sec-type="etymology" id="SECID0ESIBI"><title>Etymology.</title><p>Named after the all yellow wing membrane, pterostigma and veins: <italic>uniformis</italic> is Latin for uniform.</p></tp:treatment-sec></tp:taxon-treatment>
