# Supplementary material for: A new genus and eight newly recorded genera of Braconinae Nees (Hymenoptera, Braconidae) from China, with descriptions of fourteen new species
Source: Zookeys. 2021 May 19;1038:105–78. doi: 10.3897/zookeys.1038.55258 (PMC9341518; doi:10.3897/zookeys.1038.55258)
Supplement: XML Treatment for Gammabracon wangi [file zookeys.1038.55258-treatment12.xml]

<!DOCTYPE tp:taxon-treatment
  PUBLIC "-//TaxonX//DTD Taxonomic Treatment Publishing DTD v0 20100105//EN" "tax-treatment-NSO.dtd">
<tp:taxon-treatment xmlns:tp="http://www.plazi.org/taxpub"><tp:treatment-meta><kwd-group><label>Taxon classification</label><kwd>
              <named-content content-type="kingdom">Animalia</named-content>
            </kwd><kwd>
              <named-content content-type="order">Hymenoptera</named-content>
            </kwd><kwd>
              <named-content content-type="family">Braconidae</named-content>
            </kwd></kwd-group><mixed-citation publication-type="journal"><person-group><name><surname>Li</surname><given-names>Yang</given-names></name><name><surname>van Achterberg</surname><given-names>Cornelis</given-names></name><name><surname>Chen</surname><given-names>Xue-xin</given-names></name></person-group><article-title>A new genus and eight newly recorded genera of <tp:taxon-name><tp:taxon-name-part taxon-name-part-type="subfamily">Braconinae</tp:taxon-name-part></tp:taxon-name> Nees (<tp:taxon-name><tp:taxon-name-part taxon-name-part-type="order">Hymenoptera</tp:taxon-name-part></tp:taxon-name>, <tp:taxon-name><tp:taxon-name-part taxon-name-part-type="family">Braconidae</tp:taxon-name-part></tp:taxon-name>) from China, with descriptions of fourteen new species</article-title><source>Zookeys</source><day>19</day><month>05</month><year>2021</year><volume>1038</volume><fpage>105</fpage><lpage>178</lpage><pub-id pub-id-type="doi">10.3897/zookeys.1038.55258</pub-id></mixed-citation></tp:treatment-meta><tp:nomenclature><tp:taxon-name>
            <object-id xmlns:xlink="http://www.w3.org/1999/xlink" content-type="arpha" xlink:type="simple">23C86D05-2063-5B24-A9E0-E3FDCB975C20</object-id>
            <tp:taxon-name-part taxon-name-part-type="genus" reg="Gammabracon">Gammabracon</tp:taxon-name-part>
            <tp:taxon-name-part taxon-name-part-type="species" reg="wangi">wangi</tp:taxon-name-part>
            <object-id xmlns:xlink="http://www.w3.org/1999/xlink" content-type="zoobank" xlink:type="simple">http://zoobank.org/ADE461FA-1F50-4F3D-A55A-B2705BDB5369</object-id>
          </tp:taxon-name><tp:taxon-status xmlns:xlink="http://www.w3.org/1999/xlink" xlink:type="simple">sp. nov.</tp:taxon-status><xref ref-type="fig" rid="F15">Figures 15</xref><xref ref-type="fig" rid="F16">, 16</xref></tp:nomenclature><tp:treatment-sec sec-type="material" id="SECID0ESKBI"><title>Material examined.</title><p><bold><italic>Holotype</italic></bold>: ♀, China, Fujian Prov., Kangshang, 9.IX.1993, Wang Jiashe, No. 854314 (<named-content xmlns:xlink="http://www.w3.org/1999/xlink" content-type="dwc:institutional_code" xlink:type="simple">ZJUH</named-content>).</p></tp:treatment-sec><tp:treatment-sec sec-type="diagnosis" id="SECID0ECLBI"><title>Diagnosis.</title><p>This new species is very similar to <italic><tp:taxon-name><tp:taxon-name-part taxon-name-part-type="genus" reg="Gammabracon">Gammabracon</tp:taxon-name-part><tp:taxon-name-part taxon-name-part-type="species" reg="uniformis">uniformis</tp:taxon-name-part></tp:taxon-name></italic> sp. nov., but can be separated from the latter by the following characters: basal third of pterostigma yellow, and apical 2/3 dark brown (uniformly yellow in <italic><tp:taxon-name><tp:taxon-name-part taxon-name-part-type="genus" reg="Gammabracon">G.</tp:taxon-name-part><tp:taxon-name-part taxon-name-part-type="species" reg="uniformis">uniformis</tp:taxon-name-part></tp:taxon-name></italic>); hind leg yellow, tarsus infuscate (blackish brown); hind wing vein SC+R1 2.2× longer than vein 1r-m (1.7× vein 1r-m); hind femur 3.9× as long as its maximum width (4.8×); fore wing vein cu-a slightly postfurcal (interstitial); medio-basal area of T II relatively large (small).</p><fig id="F15" position="float" orientation="portrait"><object-id xmlns:xlink="http://www.w3.org/1999/xlink" content-type="doi" xlink:type="simple">10.3897/zookeys.1038.55258.figure15</object-id><object-id xmlns:xlink="http://www.w3.org/1999/xlink" content-type="arpha" xlink:type="simple">697E6A04-34D6-59A5-9054-B05102A4E1C2</object-id><label>Figure 15.</label><caption><p><italic><tp:taxon-name><tp:taxon-name-part taxon-name-part-type="genus" reg="Gammabracon">Gammabracon</tp:taxon-name-part><tp:taxon-name-part taxon-name-part-type="species" reg="wangi">wangi</tp:taxon-name-part></tp:taxon-name></italic> sp. nov., ♀, holotype, habitus, lateral view.</p></caption><graphic xmlns:xlink="http://www.w3.org/1999/xlink" xlink:href="zookeys-1038-105-g015.jpg" position="float" orientation="portrait" xlink:type="simple" id="oo_544864.jpg"><uri content-type="original_file" xlink:type="simple">https://binary.pensoft.net/fig/544864</uri></graphic></fig></tp:treatment-sec><tp:treatment-sec sec-type="description" id="SECID0EWMBI"><title>Description.</title><p>Holotype, ♀, length of body 10.5 mm, of fore wing 9.7 mm, of ovipositor sheath 17.1 mm.</p><p><bold><italic>Head</italic>.</bold> Antenna with 61 antennomeres; apical antennomere strongly acute, 1.9× longer than its maximum width (Fig. <xref ref-type="fig" rid="F16">16k</xref>); penultimate antennomere 1.3× longer than its maximum width, and 0.7× as long as apical antennomere; median antennomeres 1.2× longer than wide; third antennomere 1.3 and 1.4× longer than fourth and fifth, respectively; third and fourth antennomeres 1.8 and 1.4× longer than wide, respectively; length of maxillary palp 0.9× height of head; malar suture with dense short setae (Fig. <xref ref-type="fig" rid="F16">16i</xref>); clypeus height: inter-tentorial distance: tentorio-ocular distance = 6: 11: 10; clypeus coarsely rugose, with sparse long setae; eye weakly emarginate (Fig. <xref ref-type="fig" rid="F16">16g</xref>); face coarsely sculptured, with some sparse and long setae (Fig. <xref ref-type="fig" rid="F16">16g</xref>); frons smooth, distinctly depressed behind antennal sockets, with a median groove (Fig. <xref ref-type="fig" rid="F16">16h</xref>); vertex smooth, with a few short setae; minimum distance between posterior ocelli: minimum diameter of elliptical posterior ocellus: minimum distance between posterior ocellus and eye = 5: 7: 18; temples largely smooth except for a few weak punctures, and with sparse long setae laterally, subparallel immediately behind eyes (Fig. <xref ref-type="fig" rid="F16">16h</xref>); in dorsal view length of eye 1.6× temple.</p><fig id="F16" position="float" orientation="portrait"><object-id xmlns:xlink="http://www.w3.org/1999/xlink" content-type="doi" xlink:type="simple">10.3897/zookeys.1038.55258.figure16</object-id><object-id xmlns:xlink="http://www.w3.org/1999/xlink" content-type="arpha" xlink:type="simple">FD9CAD19-4891-573E-BA51-227616701F3E</object-id><label>Figure 16.</label><caption><p><italic><tp:taxon-name><tp:taxon-name-part taxon-name-part-type="genus" reg="Gammabracon">Gammabracon</tp:taxon-name-part><tp:taxon-name-part taxon-name-part-type="species" reg="wangi">wangi</tp:taxon-name-part></tp:taxon-name></italic> sp. nov., ♀, holotype. <bold>a</bold> fore wing <bold>b</bold> hind wing <bold>c</bold> mesosoma, lateral view <bold>d</bold> mesosoma, dorsal view <bold>e</bold> metasoma, dorsal view <bold>f</bold> hind leg, lateral view <bold>g</bold> head, anterior view <bold>h</bold> head, dorsal view <bold>i</bold> head, lateral view <bold>j</bold> first metasomal tergite, dorsal view <bold>k</bold> apex of antenna <bold>l</bold> apex of ovipositor, lateral view.</p></caption><graphic xmlns:xlink="http://www.w3.org/1999/xlink" xlink:href="zookeys-1038-105-g016.jpg" position="float" orientation="portrait" xlink:type="simple" id="oo_544865.jpg"><uri content-type="original_file" xlink:type="simple">https://binary.pensoft.net/fig/544865</uri></graphic></fig><p><bold><italic>Mesosoma</italic>.</bold> Length of mesosoma 1.8× its height (Fig. <xref ref-type="fig" rid="F16">16c</xref>); notauli distinctly impressed (Fig. <xref ref-type="fig" rid="F16">16d</xref>); scutellar sulcus wide and deep, with crenulae (Fig. <xref ref-type="fig" rid="F16">16d</xref>); scutellum with a weak emargination medio-anteriorly, and with some short setae posteriorly; metanotum convex medially, but without median carina anteriorly; propodeum largely smooth except for a few crenulae posteriorly, with sparse setae medially, and with dense long setae laterally (Fig. <xref ref-type="fig" rid="F16">16d</xref>).</p><p><bold><italic>Wings</italic>.</bold> Fore wing (Fig. <xref ref-type="fig" rid="F16">16a</xref>): SR1: 3-SR: r = 47: 31: 8; 2-SR: 3-SR: r-m = 19: 31: 10; m-cu 1.4× longer than 3-CU1; cu-a weakly postfurcal. Hind wing (Fig. <xref ref-type="fig" rid="F16">16b</xref>): SC+R1 2.2× longer than 1r-m; anterior margin weakly concave beyond the subbasal cell.</p><p><bold><italic>Legs</italic>.</bold> Length of fore femur: tibia: tarsus = 34: 38: 52; length of hind femur: tibia: basitarsus = 45: 77: 28; length of femur, tibia and basitarsus of hind leg 3.9, 11.8 and 9.3× their maximum width, respectively (Fig. <xref ref-type="fig" rid="F16">16f</xref>); hind tibial spurs 0.3 and 0.2× as long as hind basitarsus.</p><p><bold><italic>Metasoma</italic>.</bold> Length of T I 1.1× its apical width, median area convex and coarsely sculptured but posteriorly smooth, with a medio-longitudinal carina posteriorly (Fig. <xref ref-type="fig" rid="F16">16j</xref>); lateral grooves of T I smooth (Fig. <xref ref-type="fig" rid="F16">16j</xref>); T II largely smooth, but with some oblique carinae besides medio-longitudinal carina (Fig. <xref ref-type="fig" rid="F16">16e</xref>); T II medio-basal area connected to medio-longitudinal carina apically, but absent near posterior margin of T; antero-lateral areas of T II small, strongly acute apically, anterior grooves wide, with some strong crenulae (Fig. <xref ref-type="fig" rid="F16">16e</xref>); second suture deep and wide, with crenulae, more or less straight medially (Fig. <xref ref-type="fig" rid="F16">16e</xref>); T III largely smooth, median area strongly raised and posteriorly defined by a deep sinuate transverse crenulate groove, median area with a few weak punctures laterally; T IV with transverse depression medially; T III and T IV with antero-lateral areas and grooves (of T V weak); T IV–VII smooth; hypopygium rather acute apically, protruding just beyond level of apex of metasoma; ovipositor sheath 1.8× longer than fore wing.</p><p><bold><italic>Colour</italic>.</bold> Largely yellow (Fig. <xref ref-type="fig" rid="F15">15</xref>); antenna black (scapus yellow, with black stripe outer side) apical antennomeres (except for first-third antennomeres black) reddish yellow (Fig. <xref ref-type="fig" rid="F16">16i, k</xref>); eye, mandible apically, claws, part of dorsal carina and dorso-lateral carinae of T I, medio-longitudinal carina and lateral margins of medio-basal area of T II, ovipositor sheath black (Figs <xref ref-type="fig" rid="F15">15</xref>, <xref ref-type="fig" rid="F16">16e, g, j</xref>); hind tarsus infuscate (Fig. <xref ref-type="fig" rid="F16">16f</xref>); wing membrane yellow, pterostigma dark brown but basally yellow, veins largely brown, but fore wing vein 1-SR+M yellow (basally narrowly yellowish brown) (Fig. <xref ref-type="fig" rid="F16">16a, b</xref>).</p></tp:treatment-sec><tp:treatment-sec sec-type="biology" id="SECID0EVSBI"><title>Biology.</title><p>Unknown.</p></tp:treatment-sec><tp:treatment-sec sec-type="distribution" id="SECID0E1SBI"><title>Distribution.</title><p>China (Fujian).</p></tp:treatment-sec><tp:treatment-sec sec-type="etymology" id="SECID0E6SBI"><title>Etymology.</title><p>Named after the name of the collector of holotype.</p></tp:treatment-sec></tp:taxon-treatment>
