# Supplementary material for: A new genus and eight newly recorded genera of Braconinae Nees (Hymenoptera, Braconidae) from China, with descriptions of fourteen new species
Source: Zookeys. 2021 May 19;1038:105–78. doi: 10.3897/zookeys.1038.55258 (PMC9341518; doi:10.3897/zookeys.1038.55258)
Supplement: XML Treatment for Ischnobracon [file zookeys.1038.55258-treatment13.xml]

<!DOCTYPE tp:taxon-treatment
  PUBLIC "-//TaxonX//DTD Taxonomic Treatment Publishing DTD v0 20100105//EN" "tax-treatment-NSO.dtd">
<tp:taxon-treatment xmlns:tp="http://www.plazi.org/taxpub"><tp:treatment-meta><kwd-group><label>Taxon classification</label><kwd>
              <named-content content-type="kingdom">Animalia</named-content>
            </kwd><kwd>
              <named-content content-type="order">Hymenoptera</named-content>
            </kwd><kwd>
              <named-content content-type="family">Braconidae</named-content>
            </kwd></kwd-group><mixed-citation publication-type="journal"><person-group><name><surname>Li</surname><given-names>Yang</given-names></name><name><surname>van Achterberg</surname><given-names>Cornelis</given-names></name><name><surname>Chen</surname><given-names>Xue-xin</given-names></name></person-group><article-title>A new genus and eight newly recorded genera of <tp:taxon-name><tp:taxon-name-part taxon-name-part-type="subfamily">Braconinae</tp:taxon-name-part></tp:taxon-name> Nees (<tp:taxon-name><tp:taxon-name-part taxon-name-part-type="order">Hymenoptera</tp:taxon-name-part></tp:taxon-name>, <tp:taxon-name><tp:taxon-name-part taxon-name-part-type="family">Braconidae</tp:taxon-name-part></tp:taxon-name>) from China, with descriptions of fourteen new species</article-title><source>Zookeys</source><day>19</day><month>05</month><year>2021</year><volume>1038</volume><fpage>105</fpage><lpage>178</lpage><pub-id pub-id-type="doi">10.3897/zookeys.1038.55258</pub-id></mixed-citation></tp:treatment-meta><tp:nomenclature><label>Genus</label><tp:taxon-name>
            <object-id xmlns:xlink="http://www.w3.org/1999/xlink" content-type="arpha" xlink:type="simple">42114741-DB4F-57AD-A4FB-19902502DD70</object-id>
            <tp:taxon-name-part taxon-name-part-type="genus" reg="Ischnobracon">Ischnobracon</tp:taxon-name-part>
          </tp:taxon-name><tp:taxon-authority>Baltazar, 1963</tp:taxon-authority><xref ref-type="fig" rid="F17">Figures 17</xref><xref ref-type="fig" rid="F18">, 18</xref><xref ref-type="fig" rid="F19">, 19</xref><xref ref-type="fig" rid="F20">, 20</xref><xref ref-type="fig" rid="F21">, 21</xref><xref ref-type="fig" rid="F22">, 22</xref><tp:nomenclature-citation-list><tp:nomenclature-citation><tp:taxon-name>
                <tp:taxon-name-part taxon-name-part-type="genus" reg="Ischnobracon">Ischnobracon</tp:taxon-name-part>
              </tp:taxon-name><comment>Baltazar, 1963: 588; <xref ref-type="bibr" rid="B38">Quicke 1987</xref>: 117; <xref ref-type="bibr" rid="B5">Butcher and Quicke 2010</xref>: 2188. Type species: <tp:taxon-name><tp:taxon-name-part taxon-name-part-type="genus" reg="Ischnobracon">Ischnobracon</tp:taxon-name-part><tp:taxon-name-part taxon-name-part-type="species" reg="bakeri">bakeri</tp:taxon-name-part></tp:taxon-name> Baltazar, 1963.</comment></tp:nomenclature-citation></tp:nomenclature-citation-list></tp:nomenclature><tp:treatment-sec sec-type="diagnosis" id="SECID0E1VBI"><title>Diagnosis.</title><p>Body medium-sized to large; antenna longer than fore wing; terminal antennomere pointed, but not acute apically, median antennomeres distinctly wider than long; in lateral view scapus without double margin at inner side apically and strongly concave apico-laterally, ventrally ca. as long as or rarely slightly shorter than dorsally; eye large and glabrous, weakly emarginate; face weakly and sparsely punctate; clypeus moderately narrow and without dorsal carina, above clypeus with shallow triangular depression; malar suture moderately shallow; labio-maxillary complex normal, not or slightly elongate; frons weakly depressed, with some setae and a median groove; mesosoma smooth and shiny; notauli only impressed anteriorly; scutellar sulcus completely smooth; median area of metanotum relatively small; propodeum smooth and flattened; angle between veins 1-SR and C+SC+R of fore wing less than 40°; vein 1-SR+M of forewing usually straight, rarely slightly curved after arising from 1-M; forewing vein 3-CU1 usually more or less expanded posteriorly; second submarginal cell of fore wing distinctly expanded distally; forewing vein cu-a postfurcal or more or less interstitial; hind wing vein 2-SC+R usually interstitial or distinctly transverse (but longitudinal in <italic><tp:taxon-name><tp:taxon-name-part taxon-name-part-type="genus" reg="Ischnobracon">I.</tp:taxon-name-part><tp:taxon-name-part taxon-name-part-type="species" reg="indiscretus">indiscretus</tp:taxon-name-part></tp:taxon-name></italic>); hind wing with five to eight basal bristles; claws simple; fourth tarsal segment more or less protruding at inner side apically; metasoma in dorsal view relatively slender; T II with large rhombic medio-basal area and laterally depressed, resulting in a narrow medial part; T III often with large and raised antero-lateral areas; T III–V without deep oblique antero-lateral grooves; ovipositor with weak dorsal nodus and small ventral serrations subapically.</p></tp:treatment-sec><tp:treatment-sec sec-type="biology" id="SECID0ELWBI"><title>Biology.</title><p>Unknown.</p></tp:treatment-sec><tp:treatment-sec sec-type="distribution" id="SECID0EQWBI"><title>Distribution.</title><p>Australasian; Oriental.</p></tp:treatment-sec><tp:treatment-sec sec-type="notes" id="SECID0EVWBI"><title>Note.</title><p>This genus is newly recorded from China.</p></tp:treatment-sec><tp:treatment-sec><!--Section generated to contain objects referenced in tp:taxon-treatment.--><fig id="F17" position="float" orientation="portrait"><object-id xmlns:xlink="http://www.w3.org/1999/xlink" content-type="doi" xlink:type="simple">10.3897/zookeys.1038.55258.figure17</object-id><object-id xmlns:xlink="http://www.w3.org/1999/xlink" content-type="arpha" xlink:type="simple">979F0237-9A31-55D4-9D04-7A53D85CB388</object-id><label>Figure 17.</label><caption><p><italic><tp:taxon-name><tp:taxon-name-part taxon-name-part-type="genus" reg="Ischnobracon">Ischnobracon</tp:taxon-name-part><tp:taxon-name-part taxon-name-part-type="species" reg="guttatus">guttatus</tp:taxon-name-part></tp:taxon-name></italic> sp. nov., ♀, holotype, habitus, lateral view.</p></caption><graphic xmlns:xlink="http://www.w3.org/1999/xlink" xlink:href="zookeys-1038-105-g017.jpg" position="float" orientation="portrait" xlink:type="simple" id="oo_544866.jpg"><uri content-type="original_file" xlink:type="simple">https://binary.pensoft.net/fig/544866</uri></graphic></fig><fig id="F18" position="float" orientation="portrait"><object-id xmlns:xlink="http://www.w3.org/1999/xlink" content-type="doi" xlink:type="simple">10.3897/zookeys.1038.55258.figure18</object-id><object-id xmlns:xlink="http://www.w3.org/1999/xlink" content-type="arpha" xlink:type="simple">143AA3B4-D637-5822-99D6-1AF549466560</object-id><label>Figure 18.</label><caption><p><italic><tp:taxon-name><tp:taxon-name-part taxon-name-part-type="genus" reg="Ischnobracon">Ischnobracon</tp:taxon-name-part><tp:taxon-name-part taxon-name-part-type="species" reg="guttatus">guttatus</tp:taxon-name-part></tp:taxon-name></italic> sp. nov., ♀, holotype <bold>a</bold> fore wing <bold>b</bold> hind wing <bold>c</bold> mesosoma, lateral view <bold>d</bold> mesosoma, dorsal view <bold>e</bold> metasoma, dorsal view <bold>f</bold> hind leg, lateral view <bold>g</bold> head, anterior view <bold>h</bold> head, dorsal view <bold>i</bold> head, lateral view <bold>j</bold> scapus outer side, lateral view <bold>k</bold> scapus outer side, dorsal view <bold>l</bold> apex of ovipositor, lateral view.</p></caption><graphic xmlns:xlink="http://www.w3.org/1999/xlink" xlink:href="zookeys-1038-105-g018.jpg" position="float" orientation="portrait" xlink:type="simple" id="oo_544867.jpg"><uri content-type="original_file" xlink:type="simple">https://binary.pensoft.net/fig/544867</uri></graphic></fig><fig id="F19" position="float" orientation="portrait"><object-id xmlns:xlink="http://www.w3.org/1999/xlink" content-type="doi" xlink:type="simple">10.3897/zookeys.1038.55258.figure19</object-id><object-id xmlns:xlink="http://www.w3.org/1999/xlink" content-type="arpha" xlink:type="simple">1D935C80-9D96-5BFF-829E-FF047968452D</object-id><label>Figure 19.</label><caption><p><italic><tp:taxon-name><tp:taxon-name-part taxon-name-part-type="genus" reg="Ischnobracon">Ischnobracon</tp:taxon-name-part><tp:taxon-name-part taxon-name-part-type="species" reg="hannongbuai">hannongbuai</tp:taxon-name-part></tp:taxon-name></italic> Quicke et Butcher, 2010, ♀, habitus, lateral view.</p></caption><graphic xmlns:xlink="http://www.w3.org/1999/xlink" xlink:href="zookeys-1038-105-g019.jpg" position="float" orientation="portrait" xlink:type="simple" id="oo_544868.jpg"><uri content-type="original_file" xlink:type="simple">https://binary.pensoft.net/fig/544868</uri></graphic></fig><fig id="F20" position="float" orientation="portrait"><object-id xmlns:xlink="http://www.w3.org/1999/xlink" content-type="doi" xlink:type="simple">10.3897/zookeys.1038.55258.figure20</object-id><object-id xmlns:xlink="http://www.w3.org/1999/xlink" content-type="arpha" xlink:type="simple">5F64CFFB-6D60-5D26-A1A6-9BC06189FE27</object-id><label>Figure 20.</label><caption><p><italic><tp:taxon-name><tp:taxon-name-part taxon-name-part-type="genus" reg="Ischnobracon">Ischnobracon</tp:taxon-name-part><tp:taxon-name-part taxon-name-part-type="species" reg="hannongbuai">hannongbuai</tp:taxon-name-part></tp:taxon-name></italic> Quicke et Butcher, 2010. ♀ <bold>a</bold> fore wing <bold>b</bold> hind wing <bold>c</bold> mesosoma, lateral view <bold>d</bold> mesosoma, dorsal view <bold>e</bold> metasoma, dorsal view <bold>f</bold> hind leg, lateral view <bold>g</bold> head, anterior view <bold>h</bold> head, dorsal view <bold>i</bold> head, lateral view <bold>j</bold> scapus outer side, lateral view <bold>k</bold> apex of ovipositor, lateral view.</p></caption><graphic xmlns:xlink="http://www.w3.org/1999/xlink" xlink:href="zookeys-1038-105-g020.jpg" position="float" orientation="portrait" xlink:type="simple" id="oo_544869.jpg"><uri content-type="original_file" xlink:type="simple">https://binary.pensoft.net/fig/544869</uri></graphic></fig><fig id="F21" position="float" orientation="portrait"><object-id xmlns:xlink="http://www.w3.org/1999/xlink" content-type="doi" xlink:type="simple">10.3897/zookeys.1038.55258.figure21</object-id><object-id xmlns:xlink="http://www.w3.org/1999/xlink" content-type="arpha" xlink:type="simple">86B8F38A-5681-5529-9944-BF5DB71C567A</object-id><label>Figure 21.</label><caption><p><italic><tp:taxon-name><tp:taxon-name-part taxon-name-part-type="genus" reg="Ischnobracon">Ischnobracon</tp:taxon-name-part><tp:taxon-name-part taxon-name-part-type="species" reg="v-macula">v-macula</tp:taxon-name-part></tp:taxon-name></italic> (Cameron, 1899), ♀, habitus, lateral view.</p></caption><graphic xmlns:xlink="http://www.w3.org/1999/xlink" xlink:href="zookeys-1038-105-g021.jpg" position="float" orientation="portrait" xlink:type="simple" id="oo_544870.jpg"><uri content-type="original_file" xlink:type="simple">https://binary.pensoft.net/fig/544870</uri></graphic></fig><fig id="F22" position="float" orientation="portrait"><object-id xmlns:xlink="http://www.w3.org/1999/xlink" content-type="doi" xlink:type="simple">10.3897/zookeys.1038.55258.figure22</object-id><object-id xmlns:xlink="http://www.w3.org/1999/xlink" content-type="arpha" xlink:type="simple">5A8A0CAA-8966-522C-B109-F2A4FB90552C</object-id><label>Figure 22.</label><caption><p><italic><tp:taxon-name><tp:taxon-name-part taxon-name-part-type="genus" reg="Ischnobracon">Ischnobracon</tp:taxon-name-part><tp:taxon-name-part taxon-name-part-type="species" reg="v-macula">v-macula</tp:taxon-name-part></tp:taxon-name></italic> (Cameron, 1899). ♀ <bold>a</bold> fore wing <bold>b</bold> hind wing <bold>c</bold> mesosoma, lateral view <bold>d</bold> mesosoma, dorsal view <bold>e</bold> metasoma, dorsal view <bold>f</bold> hind leg, lateral view <bold>g</bold> head, anterior view <bold>h</bold> head, dorsal view <bold>i</bold> head, lateral view <bold>j</bold> first metasomal tergite, dorsal view <bold>k</bold> hind femur, lateral view <bold>l</bold> scapus outer side, lateral view <bold>m</bold> apex of ovipositor, lateral view <bold>n</bold>. apex of antenna.</p></caption><graphic xmlns:xlink="http://www.w3.org/1999/xlink" xlink:href="zookeys-1038-105-g022.jpg" position="float" orientation="portrait" xlink:type="simple" id="oo_544871.jpg"><uri content-type="original_file" xlink:type="simple">https://binary.pensoft.net/fig/544871</uri></graphic></fig></tp:treatment-sec><ref-list><ref id="B38"><mixed-citation xmlns:xlink="http://www.w3.org/1999/xlink" xlink:type="simple"><person-group><name name-style="western"><surname>Quicke</surname><given-names>DLJ</given-names></name></person-group> (<year>1987</year>) <article-title>The old world genera of braconine wasps (<tp:taxon-name><tp:taxon-name-part taxon-name-part-type="order">Hymenoptera</tp:taxon-name-part></tp:taxon-name>: <tp:taxon-name><tp:taxon-name-part taxon-name-part-type="family">Braconidae</tp:taxon-name-part></tp:taxon-name>).</article-title><source>Journal of National History</source><volume>21</volume>: <fpage>43</fpage>–<lpage>157</lpage>. <ext-link xlink:type="simple" ext-link-type="doi" xlink:href="10.1080/00222938700770031">https://doi.org/10.1080/00222938700770031</ext-link></mixed-citation></ref><ref id="B5"><mixed-citation xmlns:xlink="http://www.w3.org/1999/xlink" xlink:type="simple"><person-group><name name-style="western"><surname>Butcher</surname><given-names>BA</given-names></name><name name-style="western"><surname>Quicke</surname><given-names>DLJ</given-names></name></person-group> (<year>2010</year>) <article-title>Revision of the Indo-Australian braconine wasp genus <italic><tp:taxon-name><tp:taxon-name-part taxon-name-part-type="genus">Ischnobracon</tp:taxon-name-part></tp:taxon-name></italic> Baltazar (<tp:taxon-name><tp:taxon-name-part taxon-name-part-type="order">Hymenoptera</tp:taxon-name-part></tp:taxon-name>: <tp:taxon-name><tp:taxon-name-part taxon-name-part-type="family">Braconidae</tp:taxon-name-part></tp:taxon-name>) with description of six new species from Thailand, Laos and Sri Lanka.</article-title><source>Journal of Natural History</source><volume>44</volume>(<issue>35–36</issue>): <fpage>2187</fpage>–<lpage>2212</lpage>. <ext-link xlink:type="simple" ext-link-type="doi" xlink:href="10.1080/00222933.2010.488811">https://doi.org/10.1080/00222933.2010.488811</ext-link></mixed-citation></ref></ref-list></tp:taxon-treatment>
