# Supplementary material for: A new genus and eight newly recorded genera of Braconinae Nees (Hymenoptera, Braconidae) from China, with descriptions of fourteen new species
Source: Zookeys. 2021 May 19;1038:105–78. doi: 10.3897/zookeys.1038.55258 (PMC9341518; doi:10.3897/zookeys.1038.55258)
Supplement: XML Treatment for Ischnobracon guttatus [file zookeys.1038.55258-treatment14.xml]

<!DOCTYPE tp:taxon-treatment
  PUBLIC "-//TaxonX//DTD Taxonomic Treatment Publishing DTD v0 20100105//EN" "tax-treatment-NSO.dtd">
<tp:taxon-treatment xmlns:tp="http://www.plazi.org/taxpub"><tp:treatment-meta><kwd-group><label>Taxon classification</label><kwd>
              <named-content content-type="kingdom">Animalia</named-content>
            </kwd><kwd>
              <named-content content-type="order">Hymenoptera</named-content>
            </kwd><kwd>
              <named-content content-type="family">Braconidae</named-content>
            </kwd></kwd-group><mixed-citation publication-type="journal"><person-group><name><surname>Li</surname><given-names>Yang</given-names></name><name><surname>van Achterberg</surname><given-names>Cornelis</given-names></name><name><surname>Chen</surname><given-names>Xue-xin</given-names></name></person-group><article-title>A new genus and eight newly recorded genera of <tp:taxon-name><tp:taxon-name-part taxon-name-part-type="subfamily">Braconinae</tp:taxon-name-part></tp:taxon-name> Nees (<tp:taxon-name><tp:taxon-name-part taxon-name-part-type="order">Hymenoptera</tp:taxon-name-part></tp:taxon-name>, <tp:taxon-name><tp:taxon-name-part taxon-name-part-type="family">Braconidae</tp:taxon-name-part></tp:taxon-name>) from China, with descriptions of fourteen new species</article-title><source>Zookeys</source><day>19</day><month>05</month><year>2021</year><volume>1038</volume><fpage>105</fpage><lpage>178</lpage><pub-id pub-id-type="doi">10.3897/zookeys.1038.55258</pub-id></mixed-citation></tp:treatment-meta><tp:nomenclature><tp:taxon-name>
            <object-id xmlns:xlink="http://www.w3.org/1999/xlink" content-type="arpha" xlink:type="simple">4E8B61C8-D865-58A1-8A6C-13DAE93CECFF</object-id>
            <tp:taxon-name-part taxon-name-part-type="genus" reg="Ischnobracon">Ischnobracon</tp:taxon-name-part>
            <tp:taxon-name-part taxon-name-part-type="species" reg="guttatus">guttatus</tp:taxon-name-part>
            <object-id xmlns:xlink="http://www.w3.org/1999/xlink" content-type="zoobank" xlink:type="simple">http://zoobank.org/7979DF17-3122-46D1-BFB2-F1E4F9F4922F</object-id>
          </tp:taxon-name><tp:taxon-status xmlns:xlink="http://www.w3.org/1999/xlink" xlink:type="simple">sp. nov.</tp:taxon-status><xref ref-type="fig" rid="F17">Figures 17</xref><xref ref-type="fig" rid="F18">, 18</xref></tp:nomenclature><tp:treatment-sec sec-type="material" id="SECID0EK4BI"><title>Material examined.</title><p><bold><italic>Holotype</italic></bold>: ♀, China, Hainan Prov., Jianfengling, 29.IV.1983, Gu Maobin, No. IOZ(E)1964612 (<named-content xmlns:xlink="http://www.w3.org/1999/xlink" content-type="dwc:institutional_code" xlink:type="simple">IZCAS</named-content>).</p></tp:treatment-sec><tp:treatment-sec sec-type="diagnosis" id="SECID0E14BI"><title>Diagnosis.</title><p>This new species is very similar to <italic><tp:taxon-name><tp:taxon-name-part taxon-name-part-type="genus" reg="Ischnobracon">I.</tp:taxon-name-part><tp:taxon-name-part taxon-name-part-type="species" reg="baltazarae">baltazarae</tp:taxon-name-part></tp:taxon-name></italic> Quicke &amp; Butcher, 2010 [Philippines], but can be separated from the latter by the following characters: scape blackish brown with a reversed U-shaped yellow spot dorsally (yellow with black lateral streak in <italic><tp:taxon-name><tp:taxon-name-part taxon-name-part-type="genus" reg="Ischnobracon">I.</tp:taxon-name-part><tp:taxon-name-part taxon-name-part-type="species" reg="baltazarae">baltazarae</tp:taxon-name-part></tp:taxon-name></italic>); second submarginal cell of fore wing relatively short, vein 2-M 2.8× as long as vein 2-SR (3.45 × vein 2-SR); fore wing vein cu-a distinctly curved and postfurcal (straight and interstitial); base of hind wing with rather narrow glabrous areas on either side of vein cu-a (hind wing subbasal cell glabrous on posterior half and with large glabrous area distal to vein cu-a); hind femur yellow, without black mark (hind femur black ventro-distally).</p><fig id="F17" position="float" orientation="portrait"><object-id xmlns:xlink="http://www.w3.org/1999/xlink" content-type="doi" xlink:type="simple">10.3897/zookeys.1038.55258.figure17</object-id><object-id xmlns:xlink="http://www.w3.org/1999/xlink" content-type="arpha" xlink:type="simple">979F0237-9A31-55D4-9D04-7A53D85CB388</object-id><label>Figure 17.</label><caption><p><italic><tp:taxon-name><tp:taxon-name-part taxon-name-part-type="genus" reg="Ischnobracon">Ischnobracon</tp:taxon-name-part><tp:taxon-name-part taxon-name-part-type="species" reg="guttatus">guttatus</tp:taxon-name-part></tp:taxon-name></italic> sp. nov., ♀, holotype, habitus, lateral view.</p></caption><graphic xmlns:xlink="http://www.w3.org/1999/xlink" xlink:href="zookeys-1038-105-g017.jpg" position="float" orientation="portrait" xlink:type="simple" id="oo_544866.jpg"><uri content-type="original_file" xlink:type="simple">https://binary.pensoft.net/fig/544866</uri></graphic></fig></tp:treatment-sec><tp:treatment-sec sec-type="description" id="SECID0EO6BI"><title>Description.</title><p>Holotype, ♀, length of body 14.8 mm, of fore wing 12.0 mm, of ovipositor sheath 9.0 mm.</p><p><bold><italic>Head</italic>.</bold> Antenna incomplete, with 88 antennomeres remaining; median antennomeres 1.6× wider than their length; third antennomere 1.1 and 1.2× longer than fourth and fifth respectively, the latter being 1.4× wider than its length; scapus 1.5× longer than its apical width (Fig. <xref ref-type="fig" rid="F18">18j</xref>); tentorio-ocular distance: inter-tentorial distance: distance between clypeus and antennal sockets = 7: 9: 14; shortest distance between eyes: head width: eye height = 18: 35: 17; shortest distance between posterior ocelli: shortest distance between posterior ocellus and eye: width of head behind eyes (occiput) = 4: 9: 34; occiput with sparse setae medially, and with dense long setae laterally (Fig. <xref ref-type="fig" rid="F18">18h</xref>).</p><fig id="F18" position="float" orientation="portrait"><object-id xmlns:xlink="http://www.w3.org/1999/xlink" content-type="doi" xlink:type="simple">10.3897/zookeys.1038.55258.figure18</object-id><object-id xmlns:xlink="http://www.w3.org/1999/xlink" content-type="arpha" xlink:type="simple">143AA3B4-D637-5822-99D6-1AF549466560</object-id><label>Figure 18.</label><caption><p><italic><tp:taxon-name><tp:taxon-name-part taxon-name-part-type="genus" reg="Ischnobracon">Ischnobracon</tp:taxon-name-part><tp:taxon-name-part taxon-name-part-type="species" reg="guttatus">guttatus</tp:taxon-name-part></tp:taxon-name></italic> sp. nov., ♀, holotype <bold>a</bold> fore wing <bold>b</bold> hind wing <bold>c</bold> mesosoma, lateral view <bold>d</bold> mesosoma, dorsal view <bold>e</bold> metasoma, dorsal view <bold>f</bold> hind leg, lateral view <bold>g</bold> head, anterior view <bold>h</bold> head, dorsal view <bold>i</bold> head, lateral view <bold>j</bold> scapus outer side, lateral view <bold>k</bold> scapus outer side, dorsal view <bold>l</bold> apex of ovipositor, lateral view.</p></caption><graphic xmlns:xlink="http://www.w3.org/1999/xlink" xlink:href="zookeys-1038-105-g018.jpg" position="float" orientation="portrait" xlink:type="simple" id="oo_544867.jpg"><uri content-type="original_file" xlink:type="simple">https://binary.pensoft.net/fig/544867</uri></graphic></fig><p><bold><italic>Mesosoma</italic>.</bold> Length of mesosoma twice its height (Fig. <xref ref-type="fig" rid="F18">18c</xref>); notauli only impressed on anterior third of mesoscutum (Fig. <xref ref-type="fig" rid="F18">18d</xref>).</p><p><bold><italic>Wings</italic>.</bold> Fore wing (Fig. <xref ref-type="fig" rid="F18">18a</xref>): r: SR1: 3-SR = 8: 17: 19; 1-SR+M more or less straight; 2-SR: 3-SR: r-m = 8: 17: 8; 2-M 2.8× longer than 2-SR; cu-a strongly curved and postfurcal. Hind wing (Fig. <xref ref-type="fig" rid="F18">18b</xref>): base with a rather narrow glabrous area distal to cu-a; 2-SC+R distinctly transverse; 1r-m 1.9× longer than SC+R1.</p><p><bold><italic>Legs</italic>.</bold> Length of fore femur: tibia: tarsus = 24: 27: 38; fore basitarsus 4.2× longer than its maximum width; fore tarsus ventro-apically with rather dense and long setae; length of hind femur: tibia: basitarsus = 33: 48: 16; length of femur, tibia and basitarsus of hind leg 3.9, 8.0 and 4.0× their maximum width, respectively (Fig. <xref ref-type="fig" rid="F18">18f</xref>).</p><p><bold><italic>Metasoma</italic>.</bold> Metasomal tergites smooth (Fig. <xref ref-type="fig" rid="F18">18e</xref>); length of T I 1.6× its apical width, raised median area not depressed medially (Fig. <xref ref-type="fig" rid="F18">18e</xref>); median length of T II 1.1× its apical width; antero-lateral areas of T III large, apical width of T III 1.2× its median length (Fig. <xref ref-type="fig" rid="F18">18e</xref>); tergites with dense and long setae especially posteriorly except for the raised areas (Fig. <xref ref-type="fig" rid="F18">18e</xref>); ovipositor sheath 0.7× as long as fore wing.</p><p><bold><italic>Colour</italic>.</bold> Largely yellow (Fig. <xref ref-type="fig" rid="F17">17</xref>); eye, mandible apically, metanotum and propodeum blackish brown (Fig. <xref ref-type="fig" rid="F18">18d, g</xref>); antenna blackish brown, becoming yellow towards apex (Fig. <xref ref-type="fig" rid="F17">17</xref>); scapus with a reverse yellow U-shaped spot dorsally (Fig. <xref ref-type="fig" rid="F18">18k</xref>); around stemmaticum with a drop-shaped black spot (Fig. <xref ref-type="fig" rid="F18">18h</xref>); ovipositor sheath black (Fig. <xref ref-type="fig" rid="F17">17</xref>); wing membrane largely yellow but smoky grey apically; stigmal spot brown; marginal cell with a small brown spot anteriorly; pterostigma yellow; veins largely yellow (Fig. <xref ref-type="fig" rid="F18">18a, b</xref>).</p></tp:treatment-sec><tp:treatment-sec sec-type="biology" id="SECID0EVECI"><title>Biology.</title><p>Unknown.</p></tp:treatment-sec><tp:treatment-sec sec-type="distribution" id="SECID0E1ECI"><title>Distribution.</title><p>China (Hainan).</p></tp:treatment-sec><tp:treatment-sec sec-type="etymology" id="SECID0E6ECI"><title>Etymology.</title><p>Named after the surrounded area of stemmaticum with a drop-shaped black spot: <italic>guttatus</italic> is Latin for drop-shaped.</p></tp:treatment-sec></tp:taxon-treatment>
