# Supplementary material for: A new genus and eight newly recorded genera of Braconinae Nees (Hymenoptera, Braconidae) from China, with descriptions of fourteen new species
Source: Zookeys. 2021 May 19;1038:105–78. doi: 10.3897/zookeys.1038.55258 (PMC9341518; doi:10.3897/zookeys.1038.55258)
Supplement: XML Treatment for Ischnobracon hannongbuai [file zookeys.1038.55258-treatment15.xml]

<!DOCTYPE tp:taxon-treatment
  PUBLIC "-//TaxonX//DTD Taxonomic Treatment Publishing DTD v0 20100105//EN" "tax-treatment-NSO.dtd">
<tp:taxon-treatment xmlns:tp="http://www.plazi.org/taxpub"><tp:treatment-meta><kwd-group><label>Taxon classification</label><kwd>
              <named-content content-type="kingdom">Animalia</named-content>
            </kwd><kwd>
              <named-content content-type="order">Hymenoptera</named-content>
            </kwd><kwd>
              <named-content content-type="family">Braconidae</named-content>
            </kwd></kwd-group><mixed-citation publication-type="journal"><person-group><name><surname>Li</surname><given-names>Yang</given-names></name><name><surname>van Achterberg</surname><given-names>Cornelis</given-names></name><name><surname>Chen</surname><given-names>Xue-xin</given-names></name></person-group><article-title>A new genus and eight newly recorded genera of <tp:taxon-name><tp:taxon-name-part taxon-name-part-type="subfamily">Braconinae</tp:taxon-name-part></tp:taxon-name> Nees (<tp:taxon-name><tp:taxon-name-part taxon-name-part-type="order">Hymenoptera</tp:taxon-name-part></tp:taxon-name>, <tp:taxon-name><tp:taxon-name-part taxon-name-part-type="family">Braconidae</tp:taxon-name-part></tp:taxon-name>) from China, with descriptions of fourteen new species</article-title><source>Zookeys</source><day>19</day><month>05</month><year>2021</year><volume>1038</volume><fpage>105</fpage><lpage>178</lpage><pub-id pub-id-type="doi">10.3897/zookeys.1038.55258</pub-id></mixed-citation></tp:treatment-meta><tp:nomenclature><tp:taxon-name>
            <object-id xmlns:xlink="http://www.w3.org/1999/xlink" content-type="arpha" xlink:type="simple">8E8D6C52-3A1B-5119-9FF1-F12AC3BCEAAD</object-id>
            <tp:taxon-name-part taxon-name-part-type="genus" reg="Ischnobracon">Ischnobracon</tp:taxon-name-part>
            <tp:taxon-name-part taxon-name-part-type="species" reg="hannongbuai">hannongbuai</tp:taxon-name-part>
          </tp:taxon-name><tp:taxon-authority>Quicke &amp; Butcher, 2010</tp:taxon-authority><xref ref-type="fig" rid="F19">Figures 19</xref><xref ref-type="fig" rid="F20">, 20</xref><tp:nomenclature-citation-list><tp:nomenclature-citation><tp:taxon-name>
                <tp:taxon-name-part taxon-name-part-type="genus" reg="Ischnobracon">Ischnobracon</tp:taxon-name-part>
                <tp:taxon-name-part taxon-name-part-type="species" reg="hannongbuai">hannongbuai</tp:taxon-name-part>
              </tp:taxon-name><comment>Quicke &amp; Butcher in <xref ref-type="bibr" rid="B5">Butcher and Quicke 2010</xref>: 2201.</comment></tp:nomenclature-citation></tp:nomenclature-citation-list></tp:nomenclature><tp:treatment-sec sec-type="material" id="SECID0ENHCI"><title>Material examined.</title><p>1♀, China, Yunnan Prov., Xishuangbanna, Damenglong, 650 m, 11.VII.1958, Hong Chunpei, No. IOZ(E)1964525 (<named-content xmlns:xlink="http://www.w3.org/1999/xlink" content-type="dwc:institutional_code" xlink:type="simple">IZCAS</named-content>); 1♀, China, Yunnan Prov., Xiaomengyang, 900 m, 5.V.1957, Pu Fuji, No. IOZ(E) 1964596 (<named-content xmlns:xlink="http://www.w3.org/1999/xlink" content-type="dwc:institutional_code" xlink:type="simple">IZCAS</named-content>); 1♀, China, Yunnan Prov., Yiwubanna, MengLun, 650 m, 3.VIII.1959, Li Suofu, No. IOZ(E) 1964526 (<named-content xmlns:xlink="http://www.w3.org/1999/xlink" content-type="dwc:institutional_code" xlink:type="simple">IZCAS</named-content>); 1♀, China, Yunnan Prov., Xishuangbanna, Meng’a, 1050 m, 16.X.1958, Chen Zhizi, No. IOZ(E) 1964628 (<named-content xmlns:xlink="http://www.w3.org/1999/xlink" content-type="dwc:institutional_code" xlink:type="simple">IZCAS</named-content>).</p></tp:treatment-sec><tp:treatment-sec sec-type="biology" id="SECID0EHICI"><title>Biology.</title><p>Unknown.</p></tp:treatment-sec><tp:treatment-sec sec-type="distribution" id="SECID0EMICI"><title>Distribution.</title><p>China (Yunnan); Indonesia; Myanmar; Thailand.</p></tp:treatment-sec><tp:treatment-sec sec-type="notes" id="SECID0ERICI"><title>Note.</title><p>This species is new to China.</p><fig id="F19" position="float" orientation="portrait"><object-id xmlns:xlink="http://www.w3.org/1999/xlink" content-type="doi" xlink:type="simple">10.3897/zookeys.1038.55258.figure19</object-id><object-id xmlns:xlink="http://www.w3.org/1999/xlink" content-type="arpha" xlink:type="simple">1D935C80-9D96-5BFF-829E-FF047968452D</object-id><label>Figure 19.</label><caption><p><italic><tp:taxon-name><tp:taxon-name-part taxon-name-part-type="genus" reg="Ischnobracon">Ischnobracon</tp:taxon-name-part><tp:taxon-name-part taxon-name-part-type="species" reg="hannongbuai">hannongbuai</tp:taxon-name-part></tp:taxon-name></italic> Quicke et Butcher, 2010, ♀, habitus, lateral view.</p></caption><graphic xmlns:xlink="http://www.w3.org/1999/xlink" xlink:href="zookeys-1038-105-g019.jpg" position="float" orientation="portrait" xlink:type="simple" id="oo_544868.jpg"><uri content-type="original_file" xlink:type="simple">https://binary.pensoft.net/fig/544868</uri></graphic></fig><fig id="F20" position="float" orientation="portrait"><object-id xmlns:xlink="http://www.w3.org/1999/xlink" content-type="doi" xlink:type="simple">10.3897/zookeys.1038.55258.figure20</object-id><object-id xmlns:xlink="http://www.w3.org/1999/xlink" content-type="arpha" xlink:type="simple">5F64CFFB-6D60-5D26-A1A6-9BC06189FE27</object-id><label>Figure 20.</label><caption><p><italic><tp:taxon-name><tp:taxon-name-part taxon-name-part-type="genus" reg="Ischnobracon">Ischnobracon</tp:taxon-name-part><tp:taxon-name-part taxon-name-part-type="species" reg="hannongbuai">hannongbuai</tp:taxon-name-part></tp:taxon-name></italic> Quicke et Butcher, 2010. ♀ <bold>a</bold> fore wing <bold>b</bold> hind wing <bold>c</bold> mesosoma, lateral view <bold>d</bold> mesosoma, dorsal view <bold>e</bold> metasoma, dorsal view <bold>f</bold> hind leg, lateral view <bold>g</bold> head, anterior view <bold>h</bold> head, dorsal view <bold>i</bold> head, lateral view <bold>j</bold> scapus outer side, lateral view <bold>k</bold> apex of ovipositor, lateral view.</p></caption><graphic xmlns:xlink="http://www.w3.org/1999/xlink" xlink:href="zookeys-1038-105-g020.jpg" position="float" orientation="portrait" xlink:type="simple" id="oo_544869.jpg"><uri content-type="original_file" xlink:type="simple">https://binary.pensoft.net/fig/544869</uri></graphic></fig></tp:treatment-sec><ref-list><ref id="B5"><mixed-citation xmlns:xlink="http://www.w3.org/1999/xlink" xlink:type="simple"><person-group><name name-style="western"><surname>Butcher</surname><given-names>BA</given-names></name><name name-style="western"><surname>Quicke</surname><given-names>DLJ</given-names></name></person-group> (<year>2010</year>) <article-title>Revision of the Indo-Australian braconine wasp genus <italic><tp:taxon-name><tp:taxon-name-part taxon-name-part-type="genus">Ischnobracon</tp:taxon-name-part></tp:taxon-name></italic> Baltazar (<tp:taxon-name><tp:taxon-name-part taxon-name-part-type="order">Hymenoptera</tp:taxon-name-part></tp:taxon-name>: <tp:taxon-name><tp:taxon-name-part taxon-name-part-type="family">Braconidae</tp:taxon-name-part></tp:taxon-name>) with description of six new species from Thailand, Laos and Sri Lanka.</article-title><source>Journal of Natural History</source><volume>44</volume>(<issue>35–36</issue>): <fpage>2187</fpage>–<lpage>2212</lpage>. <ext-link xlink:type="simple" ext-link-type="doi" xlink:href="10.1080/00222933.2010.488811">https://doi.org/10.1080/00222933.2010.488811</ext-link></mixed-citation></ref></ref-list></tp:taxon-treatment>
