# Supplementary material for: A new genus and eight newly recorded genera of Braconinae Nees (Hymenoptera, Braconidae) from China, with descriptions of fourteen new species
Source: Zookeys. 2021 May 19;1038:105–78. doi: 10.3897/zookeys.1038.55258 (PMC9341518; doi:10.3897/zookeys.1038.55258)
Supplement: XML Treatment for Monilobracon [file zookeys.1038.55258-treatment17.xml]

<!DOCTYPE tp:taxon-treatment
  PUBLIC "-//TaxonX//DTD Taxonomic Treatment Publishing DTD v0 20100105//EN" "tax-treatment-NSO.dtd">
<tp:taxon-treatment xmlns:tp="http://www.plazi.org/taxpub"><tp:treatment-meta><kwd-group><label>Taxon classification</label><kwd>
              <named-content content-type="kingdom">Animalia</named-content>
            </kwd><kwd>
              <named-content content-type="order">Hymenoptera</named-content>
            </kwd><kwd>
              <named-content content-type="family">Braconidae</named-content>
            </kwd></kwd-group><mixed-citation publication-type="journal"><person-group><name><surname>Li</surname><given-names>Yang</given-names></name><name><surname>van Achterberg</surname><given-names>Cornelis</given-names></name><name><surname>Chen</surname><given-names>Xue-xin</given-names></name></person-group><article-title>A new genus and eight newly recorded genera of <tp:taxon-name><tp:taxon-name-part taxon-name-part-type="subfamily">Braconinae</tp:taxon-name-part></tp:taxon-name> Nees (<tp:taxon-name><tp:taxon-name-part taxon-name-part-type="order">Hymenoptera</tp:taxon-name-part></tp:taxon-name>, <tp:taxon-name><tp:taxon-name-part taxon-name-part-type="family">Braconidae</tp:taxon-name-part></tp:taxon-name>) from China, with descriptions of fourteen new species</article-title><source>Zookeys</source><day>19</day><month>05</month><year>2021</year><volume>1038</volume><fpage>105</fpage><lpage>178</lpage><pub-id pub-id-type="doi">10.3897/zookeys.1038.55258</pub-id></mixed-citation></tp:treatment-meta><tp:nomenclature><label>Genus</label><tp:taxon-name>
            <object-id xmlns:xlink="http://www.w3.org/1999/xlink" content-type="arpha" xlink:type="simple">573F2845-8AE0-52DA-88F3-B60D7A7E2844</object-id>
            <tp:taxon-name-part taxon-name-part-type="genus" reg="Monilobracon">Monilobracon</tp:taxon-name-part>
          </tp:taxon-name><tp:taxon-authority>Quicke, 1984</tp:taxon-authority><xref ref-type="fig" rid="F23">Figures 23</xref><xref ref-type="fig" rid="F24">, 24</xref><xref ref-type="fig" rid="F25">, 25</xref><xref ref-type="fig" rid="F26">, 26</xref><tp:nomenclature-citation-list><tp:nomenclature-citation><tp:taxon-name>
                <tp:taxon-name-part taxon-name-part-type="genus" reg="Monilobracon">Monilobracon</tp:taxon-name-part>
              </tp:taxon-name><comment>Quicke, 1984b: 39, 1987: 120; <xref ref-type="bibr" rid="B31">Papp 1998</xref>: 234. Type species: <tp:taxon-name><tp:taxon-name-part taxon-name-part-type="genus" reg="Monilobracon">Monilobracon</tp:taxon-name-part><tp:taxon-name-part taxon-name-part-type="species" reg="speciosus">speciosus</tp:taxon-name-part></tp:taxon-name> Quicke, 1984 (monobasic and original designation).</comment></tp:nomenclature-citation></tp:nomenclature-citation-list></tp:nomenclature><tp:treatment-sec sec-type="diagnosis" id="SECID0EQUCI"><title>Diagnosis.</title><p>Body medium-sized to large; terminal antennomere slightly acute apically; scapus often with a strong secondary edge on its inner side apically, distinctly removed from pedicellus and with more or less oblique and usually angulate outer side basally, and pedicellus more or less petiolate basally in dorsal view or pedicellus and scapus both strongly compressed; outer side of scapus distinctly angulate and oblique subbasally, but sometimes rounded; in lateral view scapus often ventrally longer than dorsally; lateral of antennal sockets usually with deep depression (often as oblique groove, but sometimes weak); eye glabrous, not or weakly emarginate; face medio-dorsally with a reversed Y-shaped impression or with a narrow groove, but sometimes obsolescent; clypeus moderately narrow, partly or completely flattened and without dorsal carina; malar suture moderately developed; labio-maxillary complex normal, not elongate; frons often strongly depressed, with a developed median groove; mesosoma largely smooth and shiny; notauli at least present anteriorly, sometimes complete; scutellar sulcus crenulate; metanotum strongly convex medially; propodeum largely smooth, sometimes with a short medio-longitudinal groove anteriorly, and often with crenulae posteriorly; angle between veins 1-SR and C+SC+R of fore wing more than 60°; fore wing vein 1-SR+M variable, more or less straight, or weakly curved to distinctly angled after arising from vein 1-M; hind wing vein C+SC+R with only one basal bristle; claws simple; metasomal tergites usually largely strongly sculptured, rarely smooth; T I with a medio-longitudinal carina posteriorly, dorsolateral carinae present; T II usually with a weakly to strongly raised medio-basal triangular area connected to medio-longitudinal carina apically, but absent near posterior margin of T II; T II–IV partly coarsely striate-rugose; hypopygium rather acute apically; ovipositor with dorsal nodus and ventral serrations subapically, often longer than body.</p></tp:treatment-sec><tp:treatment-sec sec-type="biology" id="SECID0EVUCI"><title>Biology.</title><p>Unknown.</p></tp:treatment-sec><tp:treatment-sec sec-type="distribution" id="SECID0E1UCI"><title>Distribution.</title><p>Afrotropical; Australasian; Oriental; Palaearctic.</p></tp:treatment-sec><tp:treatment-sec sec-type="notes" id="SECID0E6UCI"><title>Note.</title><p>This genus is newly recorded from China.</p></tp:treatment-sec><tp:treatment-sec><!--Section generated to contain objects referenced in tp:taxon-treatment.--><fig id="F23" position="float" orientation="portrait"><object-id xmlns:xlink="http://www.w3.org/1999/xlink" content-type="doi" xlink:type="simple">10.3897/zookeys.1038.55258.figure23</object-id><object-id xmlns:xlink="http://www.w3.org/1999/xlink" content-type="arpha" xlink:type="simple">0282E27F-9296-5D8C-A0EB-AF97B5968826</object-id><label>Figure 23.</label><caption><p><italic><tp:taxon-name><tp:taxon-name-part taxon-name-part-type="genus" reg="Monilobracon">Monilobracon</tp:taxon-name-part><tp:taxon-name-part taxon-name-part-type="species" reg="longitudinalis">longitudinalis</tp:taxon-name-part></tp:taxon-name></italic> sp. nov., ♀, holotype, habitus, lateral view.</p></caption><graphic xmlns:xlink="http://www.w3.org/1999/xlink" xlink:href="zookeys-1038-105-g023.jpg" position="float" orientation="portrait" xlink:type="simple" id="oo_544872.jpg"><uri content-type="original_file" xlink:type="simple">https://binary.pensoft.net/fig/544872</uri></graphic></fig><fig id="F24" position="float" orientation="portrait"><object-id xmlns:xlink="http://www.w3.org/1999/xlink" content-type="doi" xlink:type="simple">10.3897/zookeys.1038.55258.figure24</object-id><object-id xmlns:xlink="http://www.w3.org/1999/xlink" content-type="arpha" xlink:type="simple">794C9F6C-0601-506A-AACA-A0A20C958B4E</object-id><label>Figure 24.</label><caption><p><italic><tp:taxon-name><tp:taxon-name-part taxon-name-part-type="genus" reg="Monilobracon">Monilobracon</tp:taxon-name-part><tp:taxon-name-part taxon-name-part-type="species" reg="longitudinalis">longitudinalis</tp:taxon-name-part></tp:taxon-name></italic> sp. nov., ♀, holotype <bold>a</bold> fore wing <bold>b</bold> hind wing <bold>c</bold> mesosoma, lateral view <bold>d</bold> mesosoma, dorsal view <bold>e</bold> metasoma, dorsal view <bold>f</bold> hind leg, lateral view <bold>g</bold> head, anterior view <bold>h</bold> head, dorsal view <bold>i</bold> head, lateral view <bold>j</bold> first metasomal tergite, dorsal view <bold>k</bold> scapus outer side, lateral view <bold>l</bold> apex of antenna <bold>m</bold> apex of ovipositor, lateral view.</p></caption><graphic xmlns:xlink="http://www.w3.org/1999/xlink" xlink:href="zookeys-1038-105-g024.jpg" position="float" orientation="portrait" xlink:type="simple" id="oo_544873.jpg"><uri content-type="original_file" xlink:type="simple">https://binary.pensoft.net/fig/544873</uri></graphic></fig><fig id="F25" position="float" orientation="portrait"><object-id xmlns:xlink="http://www.w3.org/1999/xlink" content-type="doi" xlink:type="simple">10.3897/zookeys.1038.55258.figure25</object-id><object-id xmlns:xlink="http://www.w3.org/1999/xlink" content-type="arpha" xlink:type="simple">B5F49522-820F-512E-AD71-45DBF11C2994</object-id><label>Figure 25.</label><caption><p><italic><tp:taxon-name><tp:taxon-name-part taxon-name-part-type="genus" reg="Monilobracon">Monilobracon</tp:taxon-name-part><tp:taxon-name-part taxon-name-part-type="species" reg="marginatus">marginatus</tp:taxon-name-part></tp:taxon-name></italic> sp. nov., ♀, holotype, habitus, lateral view.</p></caption><graphic xmlns:xlink="http://www.w3.org/1999/xlink" xlink:href="zookeys-1038-105-g025.jpg" position="float" orientation="portrait" xlink:type="simple" id="oo_544874.jpg"><uri content-type="original_file" xlink:type="simple">https://binary.pensoft.net/fig/544874</uri></graphic></fig><fig id="F26" position="float" orientation="portrait"><object-id xmlns:xlink="http://www.w3.org/1999/xlink" content-type="doi" xlink:type="simple">10.3897/zookeys.1038.55258.figure26</object-id><object-id xmlns:xlink="http://www.w3.org/1999/xlink" content-type="arpha" xlink:type="simple">B5BD7B20-41CD-5E03-B8F1-C01BD19601FD</object-id><label>Figure 26.</label><caption><p><italic><tp:taxon-name><tp:taxon-name-part taxon-name-part-type="genus" reg="Monilobracon">Monilobracon</tp:taxon-name-part><tp:taxon-name-part taxon-name-part-type="species" reg="marginatus">marginatus</tp:taxon-name-part></tp:taxon-name></italic> sp. nov., ♀, holotype <bold>a</bold> fore wing <bold>b</bold> hind wing <bold>c</bold> mesosoma, lateral view <bold>d</bold> mesosoma, dorsal view <bold>e</bold> metasoma, dorsal view <bold>f</bold> hind leg, lateral view <bold>g</bold> head, anterior view <bold>h</bold> head, dorsal view <bold>i</bold> head, lateral view <bold>j</bold> first metasomal tergite, dorsal view <bold>k</bold> scapus outer side, lateral view <bold>l</bold> apex of ovipositor, lateral view.</p></caption><graphic xmlns:xlink="http://www.w3.org/1999/xlink" xlink:href="zookeys-1038-105-g026.jpg" position="float" orientation="portrait" xlink:type="simple" id="oo_544875.jpg"><uri content-type="original_file" xlink:type="simple">https://binary.pensoft.net/fig/544875</uri></graphic></fig></tp:treatment-sec><ref-list><ref id="B31"><mixed-citation xmlns:xlink="http://www.w3.org/1999/xlink" xlink:type="simple"><person-group><name name-style="western"><surname>Papp</surname><given-names>J</given-names></name></person-group> (<year>1998</year>) <article-title>New braconid wasps (<tp:taxon-name><tp:taxon-name-part taxon-name-part-type="order">Hymenoptera</tp:taxon-name-part></tp:taxon-name>: <tp:taxon-name><tp:taxon-name-part taxon-name-part-type="family">Braconidae</tp:taxon-name-part></tp:taxon-name>) in the Hungarian Natural History Museum, 6.</article-title><source>Annales Historico-Naturales Musei Nationalis Hungarici</source><volume>90</volume>: <fpage>221</fpage>–<lpage>256</lpage>.</mixed-citation></ref></ref-list></tp:taxon-treatment>
