# Supplementary material for: A new genus and eight newly recorded genera of Braconinae Nees (Hymenoptera, Braconidae) from China, with descriptions of fourteen new species
Source: Zookeys. 2021 May 19;1038:105–78. doi: 10.3897/zookeys.1038.55258 (PMC9341518; doi:10.3897/zookeys.1038.55258)
Supplement: XML Treatment for Monilobracon longitudinalis [file zookeys.1038.55258-treatment18.xml]

<!DOCTYPE tp:taxon-treatment
  PUBLIC "-//TaxonX//DTD Taxonomic Treatment Publishing DTD v0 20100105//EN" "tax-treatment-NSO.dtd">
<tp:taxon-treatment xmlns:tp="http://www.plazi.org/taxpub"><tp:treatment-meta><kwd-group><label>Taxon classification</label><kwd>
              <named-content content-type="kingdom">Animalia</named-content>
            </kwd><kwd>
              <named-content content-type="order">Hymenoptera</named-content>
            </kwd><kwd>
              <named-content content-type="family">Braconidae</named-content>
            </kwd></kwd-group><mixed-citation publication-type="journal"><person-group><name><surname>Li</surname><given-names>Yang</given-names></name><name><surname>van Achterberg</surname><given-names>Cornelis</given-names></name><name><surname>Chen</surname><given-names>Xue-xin</given-names></name></person-group><article-title>A new genus and eight newly recorded genera of <tp:taxon-name><tp:taxon-name-part taxon-name-part-type="subfamily">Braconinae</tp:taxon-name-part></tp:taxon-name> Nees (<tp:taxon-name><tp:taxon-name-part taxon-name-part-type="order">Hymenoptera</tp:taxon-name-part></tp:taxon-name>, <tp:taxon-name><tp:taxon-name-part taxon-name-part-type="family">Braconidae</tp:taxon-name-part></tp:taxon-name>) from China, with descriptions of fourteen new species</article-title><source>Zookeys</source><day>19</day><month>05</month><year>2021</year><volume>1038</volume><fpage>105</fpage><lpage>178</lpage><pub-id pub-id-type="doi">10.3897/zookeys.1038.55258</pub-id></mixed-citation></tp:treatment-meta><tp:nomenclature><tp:taxon-name>
            <object-id xmlns:xlink="http://www.w3.org/1999/xlink" content-type="arpha" xlink:type="simple">D1379F0A-A56B-51EC-936A-0EDC55F8F385</object-id>
            <tp:taxon-name-part taxon-name-part-type="genus" reg="Monilobracon">Monilobracon</tp:taxon-name-part>
            <tp:taxon-name-part taxon-name-part-type="species" reg="longitudinalis">longitudinalis</tp:taxon-name-part>
            <object-id xmlns:xlink="http://www.w3.org/1999/xlink" content-type="zoobank" xlink:type="simple">http://zoobank.org/FF922A5B-ED10-4BE8-851B-5541E3B33C9A</object-id>
          </tp:taxon-name><tp:taxon-status xmlns:xlink="http://www.w3.org/1999/xlink" xlink:type="simple">sp. nov.</tp:taxon-status><xref ref-type="fig" rid="F23">Figures 23</xref><xref ref-type="fig" rid="F24">, 24</xref></tp:nomenclature><tp:treatment-sec sec-type="material" id="SECID0EM1CI"><title>Material examined.</title><p><bold><italic>Holotype</italic></bold>: ♀, China, Yunnan Prov., Xishuangbanna, Xiaomengyang, 850 m, 20.X.1958, Pu Fuji, No. IOZ(E)1964555 (<named-content xmlns:xlink="http://www.w3.org/1999/xlink" content-type="dwc:institutional_code" xlink:type="simple">IZCAS</named-content>). Paratypes. 2♀, same data as holotype, but No. IOZ(E)1964575 and IOZ(E)1964576 (<named-content xmlns:xlink="http://www.w3.org/1999/xlink" content-type="dwc:institutional_code" xlink:type="simple">IZCAS</named-content>). 1♀, id., but 19.VIII.1958, Zhang Yiran, No. IOZ(E)1964557 (<named-content xmlns:xlink="http://www.w3.org/1999/xlink" content-type="dwc:institutional_code" xlink:type="simple">IZCAS</named-content>).</p></tp:treatment-sec><tp:treatment-sec sec-type="diagnosis" id="SECID0EG2CI"><title>Diagnosis.</title><p>This new species is very similar to <italic><tp:taxon-name><tp:taxon-name-part taxon-name-part-type="genus" reg="Monilobracon">Monilobracon</tp:taxon-name-part><tp:taxon-name-part taxon-name-part-type="species" reg="quadriceps">quadriceps</tp:taxon-name-part></tp:taxon-name></italic> (Smith, 1858) [Malaysia], but can be separated from the latter by the following characters: hind coxae blackish brown (reddish brown in <italic><tp:taxon-name><tp:taxon-name-part taxon-name-part-type="genus" reg="Monilobracon">M.</tp:taxon-name-part><tp:taxon-name-part taxon-name-part-type="species" reg="quadriceps">quadriceps</tp:taxon-name-part></tp:taxon-name></italic>); wing membrane yellow, greyish brown apically, without subhyaline spot (with few subhyaline spots); T I blackish brown laterally (lateral areas yellow); fore wing vein 1-SR+M more or less straight (weakly curved).</p></tp:treatment-sec><tp:treatment-sec sec-type="description" id="SECID0EC3CI"><title>Description.</title><p>Holotype, ♀, length of body 15.2 mm, of fore wing 14.8 mm, of ovipositor sheath 16.6 mm.</p><fig id="F23" position="float" orientation="portrait"><object-id xmlns:xlink="http://www.w3.org/1999/xlink" content-type="doi" xlink:type="simple">10.3897/zookeys.1038.55258.figure23</object-id><object-id xmlns:xlink="http://www.w3.org/1999/xlink" content-type="arpha" xlink:type="simple">0282E27F-9296-5D8C-A0EB-AF97B5968826</object-id><label>Figure 23.</label><caption><p><italic><tp:taxon-name><tp:taxon-name-part taxon-name-part-type="genus" reg="Monilobracon">Monilobracon</tp:taxon-name-part><tp:taxon-name-part taxon-name-part-type="species" reg="longitudinalis">longitudinalis</tp:taxon-name-part></tp:taxon-name></italic> sp. nov., ♀, holotype, habitus, lateral view.</p></caption><graphic xmlns:xlink="http://www.w3.org/1999/xlink" xlink:href="zookeys-1038-105-g023.jpg" position="float" orientation="portrait" xlink:type="simple" id="oo_544872.jpg"><uri content-type="original_file" xlink:type="simple">https://binary.pensoft.net/fig/544872</uri></graphic></fig><fig id="F24" position="float" orientation="portrait"><object-id xmlns:xlink="http://www.w3.org/1999/xlink" content-type="doi" xlink:type="simple">10.3897/zookeys.1038.55258.figure24</object-id><object-id xmlns:xlink="http://www.w3.org/1999/xlink" content-type="arpha" xlink:type="simple">794C9F6C-0601-506A-AACA-A0A20C958B4E</object-id><label>Figure 24.</label><caption><p><italic><tp:taxon-name><tp:taxon-name-part taxon-name-part-type="genus" reg="Monilobracon">Monilobracon</tp:taxon-name-part><tp:taxon-name-part taxon-name-part-type="species" reg="longitudinalis">longitudinalis</tp:taxon-name-part></tp:taxon-name></italic> sp. nov., ♀, holotype <bold>a</bold> fore wing <bold>b</bold> hind wing <bold>c</bold> mesosoma, lateral view <bold>d</bold> mesosoma, dorsal view <bold>e</bold> metasoma, dorsal view <bold>f</bold> hind leg, lateral view <bold>g</bold> head, anterior view <bold>h</bold> head, dorsal view <bold>i</bold> head, lateral view <bold>j</bold> first metasomal tergite, dorsal view <bold>k</bold> scapus outer side, lateral view <bold>l</bold> apex of antenna <bold>m</bold> apex of ovipositor, lateral view.</p></caption><graphic xmlns:xlink="http://www.w3.org/1999/xlink" xlink:href="zookeys-1038-105-g024.jpg" position="float" orientation="portrait" xlink:type="simple" id="oo_544873.jpg"><uri content-type="original_file" xlink:type="simple">https://binary.pensoft.net/fig/544873</uri></graphic></fig><p><bold><italic>Head</italic>.</bold> Antenna with 64 antennomeres; apical antennomere pointed and slightly acute, 2.1× longer than its maximum width (Fig. <xref ref-type="fig" rid="F24">24l</xref>); penultimate antennomere 1.2× longer than its maximum width, and 0.6× as long as apical antennomere; median antennomeres 0.9× longer than wide; third antennomere 1.3 and 1.4× longer than fourth and fifth, respectively, the latter 1.2× longer than wide; length of maxillary palp 0.8× height of head; malar suture with sparse short setae, and with fine punctures (Fig. <xref ref-type="fig" rid="F24">24i</xref>); clypeus height: inter-tentorial distance: tentorio-ocular distance = 7: 10: 8; clypeus with sparse long setae; eye weakly emarginated (Fig. <xref ref-type="fig" rid="F24">24g</xref>); face largely glabrous except for a few short setae, and with some sparse punctures (Fig. <xref ref-type="fig" rid="F24">24g</xref>); eye height: shortest distance between eyes: head width = 4: 5: 10; frons largely smooth, strongly concave behind antennal sockets, with a developed median groove (Fig. <xref ref-type="fig" rid="F24">24h</xref>); vertex largely smooth except for a few weak punctures, with some sparse short setae; minimum distance between posterior ocelli: minimum diameter of elliptical posterior ocellus: minimum distance between posterior ocellus and eye = 5: 6: 18; length of malar space 1.0× basal width of mandible; temples largely glabrous except for a few short setae, and subparallel behind eyes (Fig. <xref ref-type="fig" rid="F24">24h</xref>); in dorsal view length of eye 1.4× temple.</p><p><bold><italic>Mesosoma</italic>.</bold> Length of mesosoma 1.9× its height (Fig. <xref ref-type="fig" rid="F24">24c</xref>); notauli impressed anterior half, shallow posteriorly (Fig. <xref ref-type="fig" rid="F24">24d</xref>); mesoscutum smooth, with sparse short setae (Fig. <xref ref-type="fig" rid="F24">24d</xref>); scutellar sulcus wide, moderately deep, and with crenulae (Fig. <xref ref-type="fig" rid="F24">24d</xref>); scutellum with dense short setae posteriorly; metanotum strongly convex medially (Fig. <xref ref-type="fig" rid="F24">24d</xref>); propodeum smooth, without medio-longitudinal groove anteriorly, with a few short crenulae posteriorly, with sparse setae medially, and with dense long setae laterally (Fig. <xref ref-type="fig" rid="F24">24d</xref>).</p><p><bold><italic>Wings</italic>.</bold> Fore wing (Fig. <xref ref-type="fig" rid="F24">24a</xref>): SR1: 3-SR: r = 38: 35: 7; 1-SR+M more or less straight, and 1.1× longer than 1-M; 2-SR: 3-SR: r-m = 16: 35: 15; m-cu straight, and 4.0× longer than 2-SR+M; cu-a slightly postfurcal. Hind wing (Fig. <xref ref-type="fig" rid="F24">24b</xref>): 1r-m transverse; SC+R1: 2-SC+R: 1r-m = 28: 4: 19.</p><p><bold><italic>Legs</italic>.</bold> Length of fore femur: tibia: tarsus = 5: 6: 9; length of hind femur: tibia: basitarsus = 38: 69: 21; length of femur, tibia, and basitarsus of hind leg 3.8, 9.9, and 5.3× their maximum widths, respectively (Fig. <xref ref-type="fig" rid="F24">24f</xref>).</p><p><bold><italic>Metasoma</italic>.</bold> Length of T I 1.3× its apical width, median area convex and with a medio-longitudinal carina, smooth anteriorly, and longitudinally rugose posteriorly (Fig. <xref ref-type="fig" rid="F24">24j</xref>); lateral grooves of T I sparsely crenulate (Fig. <xref ref-type="fig" rid="F24">24j</xref>); T II longitudinally rugose including medio-basal area, but antero-lateral areas smooth posteriorly (Fig. <xref ref-type="fig" rid="F24">24e</xref>); triangular medio-basal area of T II moderately large, attached to medio-longitudinal carina apically but absent near posterior margin of T II; antero-lateral areas of T II developed, longitudinally rugose anteriorly and smooth posteriorly, anterior grooves weakly and sparsely crenulate (Fig. <xref ref-type="fig" rid="F24">24e</xref>); second suture deep and crenulate, wide and curved medially, narrow laterally (Fig. <xref ref-type="fig" rid="F24">24e</xref>); T III largely longitudinally rugose but smooth posteriorly, antero-lateral areas weakly rugose; T III–V with antero-lateral areas, and crenulate transverse subposterior groove (Fig. <xref ref-type="fig" rid="F24">24e</xref>); T IV–VII smooth, and with dense long setae posteriorly; hypopygium acute apically, reaching level of apex of metasoma; ovipositor sheath 1.1× as long as fore wing.</p><p><italic>Colour</italic>. Head and mesosoma largely yellow (Fig. <xref ref-type="fig" rid="F23">23</xref>); antenna, eye, and mandible apically black (Fig. <xref ref-type="fig" rid="F24">24g</xref>); fore and middle legs (except for tarsus apically and claws black) yellow, hind leg black (Fig. <xref ref-type="fig" rid="F24">24f</xref>); metasoma (except T I and T II dark brown) and ovipositor sheath black (Figs <xref ref-type="fig" rid="F23">23</xref>, <xref ref-type="fig" rid="F24">24e</xref>); wing membrane yellow, but black brown apically (hind wing including posterior margin medially), stigmal spot black brown, first subdiscal cell of fore wing with a blackish brown spot medio-posteriorly, pterostigma yellow but apically blackish brown, basal veins yellow and apical veins dark brown (Fig. <xref ref-type="fig" rid="F24">24a, b</xref>).</p><p><italic>Variation</italic>. Length of body of female 14.9–15.9 mm, of fore wing of female 14.6–15.6 mm, and of ovipositor sheath 16.6–21.0 mm; antenna of female with 64–66 antennomeres; median antennomeres 0.9–1.2× longer than wide; face sometimes with dense short setae; length of mesosoma 1.7–1.9× its height; fore wing vein SR1 0.9–1.1× longer than vein 3-SR; ovipositor sheath 1.1–1.3× as long as fore wing; second-ninth antennomeres sometimes infuscate.</p></tp:treatment-sec><tp:treatment-sec sec-type="biology" id="SECID0EIDDI"><title>Biology.</title><p>Unknown.</p></tp:treatment-sec><tp:treatment-sec sec-type="distribution" id="SECID0ENDDI"><title>Distribution.</title><p>China (Yunnan).</p></tp:treatment-sec><tp:treatment-sec sec-type="etymology" id="SECID0ESDDI"><title>Etymology.</title><p>Named after the largely longitudinally rugose T I–III: <italic>longitudinalis</italic> is Latin for longitudinal.</p></tp:treatment-sec></tp:taxon-treatment>
