# Supplementary material for: A new genus and eight newly recorded genera of Braconinae Nees (Hymenoptera, Braconidae) from China, with descriptions of fourteen new species
Source: Zookeys. 2021 May 19;1038:105–78. doi: 10.3897/zookeys.1038.55258 (PMC9341518; doi:10.3897/zookeys.1038.55258)
Supplement: XML Treatment for Monilobracon marginatus [file zookeys.1038.55258-treatment19.xml]

<!DOCTYPE tp:taxon-treatment
  PUBLIC "-//TaxonX//DTD Taxonomic Treatment Publishing DTD v0 20100105//EN" "tax-treatment-NSO.dtd">
<tp:taxon-treatment xmlns:tp="http://www.plazi.org/taxpub"><tp:treatment-meta><kwd-group><label>Taxon classification</label><kwd>
              <named-content content-type="kingdom">Animalia</named-content>
            </kwd><kwd>
              <named-content content-type="order">Hymenoptera</named-content>
            </kwd><kwd>
              <named-content content-type="family">Braconidae</named-content>
            </kwd></kwd-group><mixed-citation publication-type="journal"><person-group><name><surname>Li</surname><given-names>Yang</given-names></name><name><surname>van Achterberg</surname><given-names>Cornelis</given-names></name><name><surname>Chen</surname><given-names>Xue-xin</given-names></name></person-group><article-title>A new genus and eight newly recorded genera of <tp:taxon-name><tp:taxon-name-part taxon-name-part-type="subfamily">Braconinae</tp:taxon-name-part></tp:taxon-name> Nees (<tp:taxon-name><tp:taxon-name-part taxon-name-part-type="order">Hymenoptera</tp:taxon-name-part></tp:taxon-name>, <tp:taxon-name><tp:taxon-name-part taxon-name-part-type="family">Braconidae</tp:taxon-name-part></tp:taxon-name>) from China, with descriptions of fourteen new species</article-title><source>Zookeys</source><day>19</day><month>05</month><year>2021</year><volume>1038</volume><fpage>105</fpage><lpage>178</lpage><pub-id pub-id-type="doi">10.3897/zookeys.1038.55258</pub-id></mixed-citation></tp:treatment-meta><tp:nomenclature><tp:taxon-name>
            <object-id xmlns:xlink="http://www.w3.org/1999/xlink" content-type="arpha" xlink:type="simple">9BE94752-62C6-58F0-8B66-A09810C170D7</object-id>
            <tp:taxon-name-part taxon-name-part-type="genus" reg="Monilobracon">Monilobracon</tp:taxon-name-part>
            <tp:taxon-name-part taxon-name-part-type="species" reg="marginatus">marginatus</tp:taxon-name-part>
            <object-id xmlns:xlink="http://www.w3.org/1999/xlink" content-type="zoobank" xlink:type="simple">http://zoobank.org/9B34C73B-9D24-42ED-BE4D-75EFA497777C</object-id>
          </tp:taxon-name><tp:taxon-status xmlns:xlink="http://www.w3.org/1999/xlink" xlink:type="simple">sp. nov.</tp:taxon-status><xref ref-type="fig" rid="F25">Figures 25</xref><xref ref-type="fig" rid="F26">, 26</xref></tp:nomenclature><tp:treatment-sec sec-type="material" id="SECID0ESFDI"><title>Material examined.</title><p><bold><italic>Holotype</italic></bold>: ♀, China, Yunnan Prov., Xishuangbanna, Xiaomengyang, 850 m, 23.VI.1957, Zang Lingchao, No. IOZ(E)1964556 (<named-content xmlns:xlink="http://www.w3.org/1999/xlink" content-type="dwc:institutional_code" xlink:type="simple">IZCAS</named-content>).</p></tp:treatment-sec><tp:treatment-sec sec-type="diagnosis" id="SECID0ECGDI"><title>Diagnosis.</title><p>This new species is very similar to <italic><tp:taxon-name><tp:taxon-name-part taxon-name-part-type="genus" reg="Monilobracon">Monilobracon</tp:taxon-name-part><tp:taxon-name-part taxon-name-part-type="species" reg="longitudinalis">longitudinalis</tp:taxon-name-part></tp:taxon-name></italic> sp. nov., but can be separated from the latter by the following characters: stemmaticum blackish brown (yellow in <italic><tp:taxon-name><tp:taxon-name-part taxon-name-part-type="genus" reg="Monilobracon">M.</tp:taxon-name-part><tp:taxon-name-part taxon-name-part-type="species" reg="longitudinalis">longitudinalis</tp:taxon-name-part></tp:taxon-name></italic>); fore wing without a stigmal spot (with a blackish brown stigmal spot); medio-basal area of T II relatively large and without sub-lateral areas (medio-basal are relatively small, and with large sublateral areas); basal half of T IV with striae (smooth); metasomal tergites blackish brown, but posterior margins of T III–VII whitish yellow (metasomal tergites blackish brown, but sublateral areas of T II partly yellowish); ovipositor sheath 2.0× longer than fore wing (1.1–1.3×).</p></tp:treatment-sec><tp:treatment-sec sec-type="description" id="SECID0E5GDI"><title>Description.</title><p>Holotype, ♀, length of body 13.6 mm, of fore wing 12.7 mm, of ovipositor sheath 25.0 mm.</p><fig id="F25" position="float" orientation="portrait"><object-id xmlns:xlink="http://www.w3.org/1999/xlink" content-type="doi" xlink:type="simple">10.3897/zookeys.1038.55258.figure25</object-id><object-id xmlns:xlink="http://www.w3.org/1999/xlink" content-type="arpha" xlink:type="simple">B5F49522-820F-512E-AD71-45DBF11C2994</object-id><label>Figure 25.</label><caption><p><italic><tp:taxon-name><tp:taxon-name-part taxon-name-part-type="genus" reg="Monilobracon">Monilobracon</tp:taxon-name-part><tp:taxon-name-part taxon-name-part-type="species" reg="marginatus">marginatus</tp:taxon-name-part></tp:taxon-name></italic> sp. nov., ♀, holotype, habitus, lateral view.</p></caption><graphic xmlns:xlink="http://www.w3.org/1999/xlink" xlink:href="zookeys-1038-105-g025.jpg" position="float" orientation="portrait" xlink:type="simple" id="oo_544874.jpg"><uri content-type="original_file" xlink:type="simple">https://binary.pensoft.net/fig/544874</uri></graphic></fig><fig id="F26" position="float" orientation="portrait"><object-id xmlns:xlink="http://www.w3.org/1999/xlink" content-type="doi" xlink:type="simple">10.3897/zookeys.1038.55258.figure26</object-id><object-id xmlns:xlink="http://www.w3.org/1999/xlink" content-type="arpha" xlink:type="simple">B5BD7B20-41CD-5E03-B8F1-C01BD19601FD</object-id><label>Figure 26.</label><caption><p><italic><tp:taxon-name><tp:taxon-name-part taxon-name-part-type="genus" reg="Monilobracon">Monilobracon</tp:taxon-name-part><tp:taxon-name-part taxon-name-part-type="species" reg="marginatus">marginatus</tp:taxon-name-part></tp:taxon-name></italic> sp. nov., ♀, holotype <bold>a</bold> fore wing <bold>b</bold> hind wing <bold>c</bold> mesosoma, lateral view <bold>d</bold> mesosoma, dorsal view <bold>e</bold> metasoma, dorsal view <bold>f</bold> hind leg, lateral view <bold>g</bold> head, anterior view <bold>h</bold> head, dorsal view <bold>i</bold> head, lateral view <bold>j</bold> first metasomal tergite, dorsal view <bold>k</bold> scapus outer side, lateral view <bold>l</bold> apex of ovipositor, lateral view.</p></caption><graphic xmlns:xlink="http://www.w3.org/1999/xlink" xlink:href="zookeys-1038-105-g026.jpg" position="float" orientation="portrait" xlink:type="simple" id="oo_544875.jpg"><uri content-type="original_file" xlink:type="simple">https://binary.pensoft.net/fig/544875</uri></graphic></fig><p><bold><italic>Head</italic>.</bold> Antenna incomplete, with 19 antennomeres remaining; median antennomeres as long as wide; third antennomere 1.2 and 1.3× longer than fourth and fifth, respectively, the latter 1.2× longer than wide; maxillary palp incomplete; malar suture with sparse short setae, and finely sculptured (Fig. <xref ref-type="fig" rid="F26">26i</xref>); clypeus height: inter-tentorial distance: tentorio-ocular distance = 7: 9: 8; clypeus with sparse short setae; eye weakly emarginate (Fig. <xref ref-type="fig" rid="F26">26g</xref>); face coarsely sculptured (Fig. <xref ref-type="fig" rid="F26">26g</xref>); eye height: shortest distance between eyes: head width = 19: 25: 48; frons largely smooth, strongly concave behind antennal sockets, with a distinct median groove (Fig. <xref ref-type="fig" rid="F26">26h</xref>); vertex largely smooth except for a few weak punctures, with some sparse short setae; minimum distance between posterior ocelli: minimum diameter of elliptical posterior ocellus: minimum distance between posterior ocellus and eye = 5: 7: 16; length of malar space equal to basal width of mandible; temples largely glabrous except for a few short setae, and weakly narrowed behind eyes (Fig. <xref ref-type="fig" rid="F28">28h</xref>); in dorsal view length of eye 1.5× temple.</p><p><bold><italic>Mesosoma</italic>.</bold> Length of mesosoma 1.5× its height (Fig. <xref ref-type="fig" rid="F26">26c</xref>); notauli impressed in anterior half of mesoscutum, shallow posteriorly (Fig. <xref ref-type="fig" rid="F26">26d</xref>); mesoscutum smooth, with sparse short setae (Fig. <xref ref-type="fig" rid="F26">26d</xref>); scutellar sulcus rather wide, moderately deep, and with crenulae (Fig. <xref ref-type="fig" rid="F26">26d</xref>); scutellum with dense short setae posteriorly; metanotum strongly convex medially (Fig. <xref ref-type="fig" rid="F26">26d</xref>); propodeum smooth, with short medio-longitudinal groove anteriorly, and with few short crenulae posteriorly, with sparse setae medially, and with dense long setae laterally (Fig. <xref ref-type="fig" rid="F26">26d</xref>).</p><p><bold><italic>Wings</italic>.</bold> Fore wing (Fig. <xref ref-type="fig" rid="F26">26a</xref>): SR1: 3-SR: r = 36: 26: 7; 1-SR+M weakly and evenly curved, and 1.6× longer than 1-M; 2-SR: 3-SR: r-m = 11: 26: 7; m-cu straight, and 2.0× longer than 2-SR+M; cu-a interstitial. Hind wing (Fig. <xref ref-type="fig" rid="F26">26b</xref>): 1r-m longitudinal; SC+R1: 2-SC+R: 1r-m = 20: 4: 19.</p><p><bold><italic>Legs</italic>.</bold> Length of fore femur: tibia: tarsus = 29: 32: 46; length of hind femur: tibia: basitarsus = 40: 56: 17; length of femur, tibia and basitarsus of hind leg 5.3, 11.2 and 5.7× their maximum width, respectively (Fig. <xref ref-type="fig" rid="F26">26f</xref>).</p><p><bold><italic>Metasoma</italic>.</bold> Length of T I 1.2× its apical width, median area convex and strongly longitudinally rugose, with a medio-longitudinal carina (Fig. <xref ref-type="fig" rid="F26">26j</xref>); lateral grooves of T I crenulate (Fig. <xref ref-type="fig" rid="F26">26j</xref>); T II longitudinally rugose including medio-basal area, but smooth posterior-laterally (Fig. <xref ref-type="fig" rid="F26">26e</xref>); triangular medio-basal area of T II very large, attached with medio-longitudinal carina apically absent near posterior margin of T II; antero-lateral areas of T II absent, anterior grooves moderately impressed and crenulate (Fig. <xref ref-type="fig" rid="F26">26e</xref>); second suture deep and crenulate, wide and curved medially, narrow laterally (Fig. <xref ref-type="fig" rid="F26">26e</xref>); T III largely longitudinally rugose except for smooth posteriorly, antero-lateral areas weak and smooth posteriorly; T IV longitudinally rugose medio-anteriorly, and with weak antero-lateral areas; T V–VII smooth and antero-lateral areas absent (Fig. <xref ref-type="fig" rid="F26">26e</xref>); hypopygium acute apically, reaching level of apex of metasoma; ovipositor sheath 2.0× as long as fore wing.</p><p><bold><italic>Colour</italic>.</bold> Head and mesosoma largely yellow (Fig. <xref ref-type="fig" rid="F25">25</xref>); antenna, eye, stemmaticum and mandible apically, black (Fig. <xref ref-type="fig" rid="F28">28g, h</xref>); fore and middle legs (but tarsus apically and claws black) yellow, hind leg black (coxa infuscate basally) (Fig. <xref ref-type="fig" rid="F26">26f</xref>); metasoma largely black, posterior margins of T III–VII whitish yellow (Fig. <xref ref-type="fig" rid="F26">26e</xref>); ovipositor sheath black (Fig. <xref ref-type="fig" rid="F25">25</xref>); wing membrane yellow, but grey brown apically and hind wing also medio-posteriorly), pterostigma (but apically blackish brown) and veins yellow (Fig. <xref ref-type="fig" rid="F26">26a, b</xref>).</p></tp:treatment-sec><tp:treatment-sec sec-type="biology" id="SECID0E4NDI"><title>Biology.</title><p>Unknown.</p></tp:treatment-sec><tp:treatment-sec sec-type="distribution" id="SECID0ECODI"><title>Distribution.</title><p>China (Yunnan).</p></tp:treatment-sec><tp:treatment-sec sec-type="etymology" id="SECID0EHODI"><title>Etymology.</title><p>Named after the whitish yellow posterior margins of the T III–VII: <italic>marginatus</italic> is Latin for margin.</p></tp:treatment-sec><tp:treatment-sec><!--Section generated to contain objects referenced in tp:taxon-treatment.--><fig id="F28" position="float" orientation="portrait"><object-id xmlns:xlink="http://www.w3.org/1999/xlink" content-type="doi" xlink:type="simple">10.3897/zookeys.1038.55258.figure28</object-id><object-id xmlns:xlink="http://www.w3.org/1999/xlink" content-type="arpha" xlink:type="simple">53048FAF-022A-5FB3-8090-75D4A6CABE4E</object-id><label>Figure 28.</label><caption><p><italic><tp:taxon-name><tp:taxon-name-part taxon-name-part-type="genus" reg="Parallobracon">Parallobracon</tp:taxon-name-part><tp:taxon-name-part taxon-name-part-type="species" reg="prolatus">prolatus</tp:taxon-name-part></tp:taxon-name></italic> gen. et sp. nov., ♀, holotype (<bold>a–j</bold>), paratype (<bold>k</bold>) <bold>a</bold> fore wing <bold>b</bold> hind wing <bold>c</bold> mesosoma, lateral view <bold>d</bold> mesosoma, dorsal view <bold>e</bold> metasoma, dorsal view <bold>f</bold> hind leg, lateral view <bold>g</bold> head, anterior view <bold>h</bold> head, dorsal view <bold>i</bold> head, lateral view <bold>j</bold> first metasomal tergite, dorsal view <bold>k</bold> apex of ovipositor, lateral view.</p></caption><graphic xmlns:xlink="http://www.w3.org/1999/xlink" xlink:href="zookeys-1038-105-g028.jpg" position="float" orientation="portrait" xlink:type="simple" id="oo_544877.jpg"><uri content-type="original_file" xlink:type="simple">https://binary.pensoft.net/fig/544877</uri></graphic></fig></tp:treatment-sec></tp:taxon-treatment>
