# Supplementary material for: A new genus and eight newly recorded genera of Braconinae Nees (Hymenoptera, Braconidae) from China, with descriptions of fourteen new species
Source: Zookeys. 2021 May 19;1038:105–78. doi: 10.3897/zookeys.1038.55258 (PMC9341518; doi:10.3897/zookeys.1038.55258)
Supplement: XML Treatment for Parallobracon [file zookeys.1038.55258-treatment20.xml]

<!DOCTYPE tp:taxon-treatment
  PUBLIC "-//TaxonX//DTD Taxonomic Treatment Publishing DTD v0 20100105//EN" "tax-treatment-NSO.dtd">
<tp:taxon-treatment xmlns:tp="http://www.plazi.org/taxpub"><tp:treatment-meta><kwd-group><label>Taxon classification</label><kwd>
              <named-content content-type="kingdom">Animalia</named-content>
            </kwd><kwd>
              <named-content content-type="order">Hymenoptera</named-content>
            </kwd><kwd>
              <named-content content-type="family">Braconidae</named-content>
            </kwd></kwd-group><mixed-citation publication-type="journal"><person-group><name><surname>Li</surname><given-names>Yang</given-names></name><name><surname>van Achterberg</surname><given-names>Cornelis</given-names></name><name><surname>Chen</surname><given-names>Xue-xin</given-names></name></person-group><article-title>A new genus and eight newly recorded genera of <tp:taxon-name><tp:taxon-name-part taxon-name-part-type="subfamily">Braconinae</tp:taxon-name-part></tp:taxon-name> Nees (<tp:taxon-name><tp:taxon-name-part taxon-name-part-type="order">Hymenoptera</tp:taxon-name-part></tp:taxon-name>, <tp:taxon-name><tp:taxon-name-part taxon-name-part-type="family">Braconidae</tp:taxon-name-part></tp:taxon-name>) from China, with descriptions of fourteen new species</article-title><source>Zookeys</source><day>19</day><month>05</month><year>2021</year><volume>1038</volume><fpage>105</fpage><lpage>178</lpage><pub-id pub-id-type="doi">10.3897/zookeys.1038.55258</pub-id></mixed-citation></tp:treatment-meta><tp:nomenclature><tp:taxon-name>
            <object-id xmlns:xlink="http://www.w3.org/1999/xlink" content-type="arpha" xlink:type="simple">B18B704B-F803-5D49-9A4D-D0D0CAE0973C</object-id>
            <tp:taxon-name-part taxon-name-part-type="genus" reg="Parallobracon">Parallobracon</tp:taxon-name-part>
            <object-id xmlns:xlink="http://www.w3.org/1999/xlink" content-type="zoobank" xlink:type="simple">http://zoobank.org/3A4A4BF7-6E4A-444E-AD8B-9A7F1D032B3B</object-id>
          </tp:taxon-name><tp:taxon-status xmlns:xlink="http://www.w3.org/1999/xlink" xlink:type="simple">gen. nov.</tp:taxon-status><xref ref-type="fig" rid="F27">Figures 27</xref><xref ref-type="fig" rid="F28">, 28</xref></tp:nomenclature><tp:treatment-sec sec-type="type species" id="SECID0EDQDI"><title>Type species.</title><p><italic><tp:taxon-name><tp:taxon-name-part taxon-name-part-type="genus" reg="Parallobracon">Parallobracon</tp:taxon-name-part><tp:taxon-name-part taxon-name-part-type="species" reg="prolatus">prolatus</tp:taxon-name-part></tp:taxon-name></italic> sp. nov.</p></tp:treatment-sec><tp:treatment-sec sec-type="diagnosis" id="SECID0EUQDI"><title>Diagnosis.</title><p>Antennomeres (except scape and pedicel) square; scapus rather slender, and in lateral view without double margin at inner side apically and apex strongly protruding ventrally; eye glabrous, not emarginated; face flattened in lateral view; clypeus flat and with distinct dorsal carina; malar suture present but weak, with dense short setae; labio-maxillary complex normal, not elongate; frons with strong median groove, largely smooth; notauli quite shallow, and impressed anteriorly on disc; scutellar sulcus comparatively narrow, and sparsely crenulate; metanotum convex medially, but without median carina anteriorly; propodeum smooth, and without medio-longitudinal carina or groove; first discal cell of fore wing nearly parallel-sided and ca. 3.0× longer than vein m-cu; vein 1-SR+M of fore wing straight; vein 1r-m of hind wing ca. 5.0× longer than vein 2-SC+R; vein 1-SR of fore wing distinctly oblique and pointing basad of vein cu-a, angle with vein C+SC+R ca. 55°; fore wing vein cu-a weakly postfurcal; vein 2-SC+R of hind wing transverse, distinctly shorter than vein 1r-m; hind wing with densely setae basally; claws simple; legs more or less with sparsely setae; in dorsal view, metasoma ovoid; median area of T I developed and coarsely sculptured posteriorly; medio-basal area of T II wide subbasally and acute apically, latero-basal areas triangular and medium-sized and posterior half of tergite with pair of diverging depressions; second suture deep and wide, crenulate, narrowed and curved upward laterally, weakly curved medially; T III with developed antero-lateral areas and posterior margin of tergite sinuate, and 3.8× wider than its median length (excluding its basal groove); T III–V with crenulate transverse subposterior groove; T III–VII largely smooth; ovipositor with minute ventral teeth and without dorsal nodus.</p></tp:treatment-sec><tp:treatment-sec sec-type="distribution" id="SECID0EZQDI"><title>Distribution.</title><p>Oriental (China).</p></tp:treatment-sec><tp:treatment-sec sec-type="etymology" id="SECID0E5QDI"><title>Etymology.</title><p>Named after the nearly parallel-sided first discal cell of the fore wing (<italic>parallelus</italic> is Latin for “sides of equal distance”). Gender: masculine.</p></tp:treatment-sec><tp:treatment-sec sec-type="notes" id="SECID0EGRDI"><title>Note.</title><p>This new genus will run in existing keys to <italic><tp:taxon-name><tp:taxon-name-part taxon-name-part-type="genus" reg="Cyanopterus">Cyanopterus</tp:taxon-name-part></tp:taxon-name></italic> Haliday, 1835 (e.g., Belokobylskij 2000), but can be separated from the latter by the following characters: first discal cell of fore wing nearly parallel-sided and elongate (first discal cell of fore wing widened basally in <italic><tp:taxon-name><tp:taxon-name-part taxon-name-part-type="genus" reg="Cyanopterus">Cyanopterus</tp:taxon-name-part></tp:taxon-name></italic>); vein 1r-m of hind wing quite long and ca. 5.0× longer than vein 2-SC+R (vein 1r-m of hind wing at most ca. 2.0× longer than vein 2-SC+R in <italic><tp:taxon-name><tp:taxon-name-part taxon-name-part-type="genus" reg="Cyanopterus">Cyanopterus</tp:taxon-name-part></tp:taxon-name></italic>); vein 1-SR of fore wing distinctly oblique and pointing basad of vein cu-a (less oblique and pointing to vein cu-a in <italic><tp:taxon-name><tp:taxon-name-part taxon-name-part-type="genus" reg="Cyanopterus">Cyanopterus</tp:taxon-name-part></tp:taxon-name></italic>); second submarginal cell of fore wing widened distally (second submarginal cell of fore wing parallel-sided in <italic><tp:taxon-name><tp:taxon-name-part taxon-name-part-type="genus" reg="Cyanopterus">Cyanopterus</tp:taxon-name-part></tp:taxon-name></italic>); apex of scapus strongly protruding ventrally (apex of scapus slightly protruding ventrally in <italic><tp:taxon-name><tp:taxon-name-part taxon-name-part-type="genus" reg="Cyanopterus">Cyanopterus</tp:taxon-name-part></tp:taxon-name></italic>); clypeus with distinct dorsal carina (clypeus usually without dorsal carina in <italic><tp:taxon-name><tp:taxon-name-part taxon-name-part-type="genus" reg="Cyanopterus">Cyanopterus</tp:taxon-name-part></tp:taxon-name></italic>).</p></tp:treatment-sec><tp:treatment-sec><!--Section generated to contain objects referenced in tp:taxon-treatment.--><fig id="F27" position="float" orientation="portrait"><object-id xmlns:xlink="http://www.w3.org/1999/xlink" content-type="doi" xlink:type="simple">10.3897/zookeys.1038.55258.figure27</object-id><object-id xmlns:xlink="http://www.w3.org/1999/xlink" content-type="arpha" xlink:type="simple">FAF633B4-2839-5AB0-922B-68BD276337CA</object-id><label>Figure 27.</label><caption><p><italic><tp:taxon-name><tp:taxon-name-part taxon-name-part-type="genus" reg="Parallobracon">Parallobracon</tp:taxon-name-part><tp:taxon-name-part taxon-name-part-type="species" reg="prolatus">prolatus</tp:taxon-name-part></tp:taxon-name></italic> gen. et sp. nov., ♀, holotype, habitus, lateral view.</p></caption><graphic xmlns:xlink="http://www.w3.org/1999/xlink" xlink:href="zookeys-1038-105-g027.jpg" position="float" orientation="portrait" xlink:type="simple" id="oo_544876.jpg"><uri content-type="original_file" xlink:type="simple">https://binary.pensoft.net/fig/544876</uri></graphic></fig><fig id="F28" position="float" orientation="portrait"><object-id xmlns:xlink="http://www.w3.org/1999/xlink" content-type="doi" xlink:type="simple">10.3897/zookeys.1038.55258.figure28</object-id><object-id xmlns:xlink="http://www.w3.org/1999/xlink" content-type="arpha" xlink:type="simple">53048FAF-022A-5FB3-8090-75D4A6CABE4E</object-id><label>Figure 28.</label><caption><p><italic><tp:taxon-name><tp:taxon-name-part taxon-name-part-type="genus" reg="Parallobracon">Parallobracon</tp:taxon-name-part><tp:taxon-name-part taxon-name-part-type="species" reg="prolatus">prolatus</tp:taxon-name-part></tp:taxon-name></italic> gen. et sp. nov., ♀, holotype (<bold>a–j</bold>), paratype (<bold>k</bold>) <bold>a</bold> fore wing <bold>b</bold> hind wing <bold>c</bold> mesosoma, lateral view <bold>d</bold> mesosoma, dorsal view <bold>e</bold> metasoma, dorsal view <bold>f</bold> hind leg, lateral view <bold>g</bold> head, anterior view <bold>h</bold> head, dorsal view <bold>i</bold> head, lateral view <bold>j</bold> first metasomal tergite, dorsal view <bold>k</bold> apex of ovipositor, lateral view.</p></caption><graphic xmlns:xlink="http://www.w3.org/1999/xlink" xlink:href="zookeys-1038-105-g028.jpg" position="float" orientation="portrait" xlink:type="simple" id="oo_544877.jpg"><uri content-type="original_file" xlink:type="simple">https://binary.pensoft.net/fig/544877</uri></graphic></fig></tp:treatment-sec></tp:taxon-treatment>
