# Supplementary material for: A new genus and eight newly recorded genera of Braconinae Nees (Hymenoptera, Braconidae) from China, with descriptions of fourteen new species
Source: Zookeys. 2021 May 19;1038:105–78. doi: 10.3897/zookeys.1038.55258 (PMC9341518; doi:10.3897/zookeys.1038.55258)
Supplement: XML Treatment for Parallobracon prolatus [file zookeys.1038.55258-treatment21.xml]

<!DOCTYPE tp:taxon-treatment
  PUBLIC "-//TaxonX//DTD Taxonomic Treatment Publishing DTD v0 20100105//EN" "tax-treatment-NSO.dtd">
<tp:taxon-treatment xmlns:tp="http://www.plazi.org/taxpub"><tp:treatment-meta><kwd-group><label>Taxon classification</label><kwd>
              <named-content content-type="kingdom">Animalia</named-content>
            </kwd><kwd>
              <named-content content-type="order">Hymenoptera</named-content>
            </kwd><kwd>
              <named-content content-type="family">Braconidae</named-content>
            </kwd></kwd-group><mixed-citation publication-type="journal"><person-group><name><surname>Li</surname><given-names>Yang</given-names></name><name><surname>van Achterberg</surname><given-names>Cornelis</given-names></name><name><surname>Chen</surname><given-names>Xue-xin</given-names></name></person-group><article-title>A new genus and eight newly recorded genera of <tp:taxon-name><tp:taxon-name-part taxon-name-part-type="subfamily">Braconinae</tp:taxon-name-part></tp:taxon-name> Nees (<tp:taxon-name><tp:taxon-name-part taxon-name-part-type="order">Hymenoptera</tp:taxon-name-part></tp:taxon-name>, <tp:taxon-name><tp:taxon-name-part taxon-name-part-type="family">Braconidae</tp:taxon-name-part></tp:taxon-name>) from China, with descriptions of fourteen new species</article-title><source>Zookeys</source><day>19</day><month>05</month><year>2021</year><volume>1038</volume><fpage>105</fpage><lpage>178</lpage><pub-id pub-id-type="doi">10.3897/zookeys.1038.55258</pub-id></mixed-citation></tp:treatment-meta><tp:nomenclature><tp:taxon-name>
            <object-id xmlns:xlink="http://www.w3.org/1999/xlink" content-type="arpha" xlink:type="simple">BE215305-9391-53B1-A5E2-6EE2B84FE25C</object-id>
            <tp:taxon-name-part taxon-name-part-type="genus" reg="Parallobracon">Parallobracon</tp:taxon-name-part>
            <tp:taxon-name-part taxon-name-part-type="species" reg="prolatus">prolatus</tp:taxon-name-part>
            <object-id xmlns:xlink="http://www.w3.org/1999/xlink" content-type="zoobank" xlink:type="simple">http://zoobank.org/2E01D4E3-D4CE-48D3-82E7-3A22D5E957F1</object-id>
          </tp:taxon-name><tp:taxon-status xmlns:xlink="http://www.w3.org/1999/xlink" xlink:type="simple">sp. nov.</tp:taxon-status><xref ref-type="fig" rid="F27">Figures 27</xref><xref ref-type="fig" rid="F28">, 28</xref></tp:nomenclature><tp:treatment-sec sec-type="material" id="SECID0ENUDI"><title>Material examined.</title><p><bold><italic>Holotype</italic></bold>: ♀, China, Zhejiang Prov., Hangzhou, 26.VI.1935, Zhu Ruzuo (<named-content xmlns:xlink="http://www.w3.org/1999/xlink" content-type="dwc:institutional_code" xlink:type="simple">ZJUH</named-content>). Paratype. 1♀1♂, China, Zhejiang Prov., Hangzhou, 17.VI.1934, Zhu Ruzuo (<named-content xmlns:xlink="http://www.w3.org/1999/xlink" content-type="dwc:institutional_code" xlink:type="simple">ZJUH</named-content>).</p></tp:treatment-sec><tp:treatment-sec sec-type="diagnosis" id="SECID0ECVDI"><title>Diagnosis.</title><p>T II of the new species is similar to that of <italic><tp:taxon-name><tp:taxon-name-part taxon-name-part-type="genus" reg="Cyanopterus">Cyanopterus</tp:taxon-name-part><tp:taxon-name-part taxon-name-part-type="species" reg="oriens">oriens</tp:taxon-name-part></tp:taxon-name></italic> Belokobylskij, 2000, from Far East Russia (e.g., size and shape of medio-basal area and with pair of diverging depressions), but can be separated by having first discal cell of fore wing parallel-sided and vein 1-SR+M straight (widened basally and vein 1-SR+M weakly bent in <italic><tp:taxon-name><tp:taxon-name-part taxon-name-part-type="genus" reg="Cyanopterus">C.</tp:taxon-name-part><tp:taxon-name-part taxon-name-part-type="species" reg="oriens">oriens</tp:taxon-name-part></tp:taxon-name></italic>), vein 1r-m of hind wing ca. 5 × longer than vein 2-SC+R (ca. equal in <italic><tp:taxon-name><tp:taxon-name-part taxon-name-part-type="genus" reg="Cyanopterus">C.</tp:taxon-name-part><tp:taxon-name-part taxon-name-part-type="species" reg="oriens">oriens</tp:taxon-name-part></tp:taxon-name></italic>), vein 1-SR of fore wing distinctly oblique and pointing basad of vein cu-a (less oblique and pointing to vein cu-a in <italic><tp:taxon-name><tp:taxon-name-part taxon-name-part-type="genus" reg="Cyanopterus">C.</tp:taxon-name-part><tp:taxon-name-part taxon-name-part-type="species" reg="oriens">oriens</tp:taxon-name-part></tp:taxon-name></italic>), second submarginal cell of fore wing widened distally (parallel-sided in <italic><tp:taxon-name><tp:taxon-name-part taxon-name-part-type="genus" reg="Cyanopterus">C.</tp:taxon-name-part><tp:taxon-name-part taxon-name-part-type="species" reg="oriens">oriens</tp:taxon-name-part></tp:taxon-name></italic>) and apex of scapus strongly protruding ventrally (slightly protruding in <italic><tp:taxon-name><tp:taxon-name-part taxon-name-part-type="genus" reg="Cyanopterus">C.</tp:taxon-name-part><tp:taxon-name-part taxon-name-part-type="species" reg="oriens">oriens</tp:taxon-name-part></tp:taxon-name></italic>).</p></tp:treatment-sec><tp:treatment-sec sec-type="description" id="SECID0EKXDI"><title>Description.</title><p>Holotype, ♀, length of body 7.6 mm, of fore wing 7.7 mm, of ovipositor sheath 4.9 mm.</p><fig id="F27" position="float" orientation="portrait"><object-id xmlns:xlink="http://www.w3.org/1999/xlink" content-type="doi" xlink:type="simple">10.3897/zookeys.1038.55258.figure27</object-id><object-id xmlns:xlink="http://www.w3.org/1999/xlink" content-type="arpha" xlink:type="simple">FAF633B4-2839-5AB0-922B-68BD276337CA</object-id><label>Figure 27.</label><caption><p><italic><tp:taxon-name><tp:taxon-name-part taxon-name-part-type="genus" reg="Parallobracon">Parallobracon</tp:taxon-name-part><tp:taxon-name-part taxon-name-part-type="species" reg="prolatus">prolatus</tp:taxon-name-part></tp:taxon-name></italic> gen. et sp. nov., ♀, holotype, habitus, lateral view.</p></caption><graphic xmlns:xlink="http://www.w3.org/1999/xlink" xlink:href="zookeys-1038-105-g027.jpg" position="float" orientation="portrait" xlink:type="simple" id="oo_544876.jpg"><uri content-type="original_file" xlink:type="simple">https://binary.pensoft.net/fig/544876</uri></graphic></fig><fig id="F28" position="float" orientation="portrait"><object-id xmlns:xlink="http://www.w3.org/1999/xlink" content-type="doi" xlink:type="simple">10.3897/zookeys.1038.55258.figure28</object-id><object-id xmlns:xlink="http://www.w3.org/1999/xlink" content-type="arpha" xlink:type="simple">53048FAF-022A-5FB3-8090-75D4A6CABE4E</object-id><label>Figure 28.</label><caption><p><italic><tp:taxon-name><tp:taxon-name-part taxon-name-part-type="genus" reg="Parallobracon">Parallobracon</tp:taxon-name-part><tp:taxon-name-part taxon-name-part-type="species" reg="prolatus">prolatus</tp:taxon-name-part></tp:taxon-name></italic> gen. et sp. nov., ♀, holotype (<bold>a–j</bold>), paratype (<bold>k</bold>) <bold>a</bold> fore wing <bold>b</bold> hind wing <bold>c</bold> mesosoma, lateral view <bold>d</bold> mesosoma, dorsal view <bold>e</bold> metasoma, dorsal view <bold>f</bold> hind leg, lateral view <bold>g</bold> head, anterior view <bold>h</bold> head, dorsal view <bold>i</bold> head, lateral view <bold>j</bold> first metasomal tergite, dorsal view <bold>k</bold> apex of ovipositor, lateral view.</p></caption><graphic xmlns:xlink="http://www.w3.org/1999/xlink" xlink:href="zookeys-1038-105-g028.jpg" position="float" orientation="portrait" xlink:type="simple" id="oo_544877.jpg"><uri content-type="original_file" xlink:type="simple">https://binary.pensoft.net/fig/544877</uri></graphic></fig><p><bold><italic>Head</italic>.</bold> Antenna incomplete, only remaining with scapus and pedicellus; malar suture with dense short setae (Fig. <xref ref-type="fig" rid="F28">28i</xref>); clypeus height: inter-tentorial distance: tentorio-ocular distance = 3: 6: 7; clypeus with sparse short setae; eye weakly emarginated (Fig. <xref ref-type="fig" rid="F28">28g</xref>); face weakly convex medially and weakly granulate, with some sparse punctures laterally (Fig. <xref ref-type="fig" rid="F28">28g</xref>); eye height: shortest distance between eyes: head width = 17: 20: 40; frons largely smooth, weakly concave behind antennal sockets, with a strong median groove (Fig. <xref ref-type="fig" rid="F28">28h</xref>); vertex smooth, but with some sparse short setae; minimum distance between posterior ocelli: minimum diameter of elliptical posterior ocellus: minimum distance between posterior ocellus and eye = 1: 1: 2; temples largely glabrous except for a few short setae, and subparallel behind eyes (Fig. <xref ref-type="fig" rid="F28">28h</xref>).</p><p><bold><italic>Mesosoma</italic>.</bold> Length of mesosoma 1.9× its height (Fig. <xref ref-type="fig" rid="F28">28c</xref>); notauli impressed anteriorly half (Fig. <xref ref-type="fig" rid="F28">28d</xref>); mesoscutum smooth, with a few sparse setae (Fig. <xref ref-type="fig" rid="F28">28d</xref>); scutellar sulcus narrow, moderately deep, and with crenulae (Fig. <xref ref-type="fig" rid="F28">28d</xref>); scutellum with sparse short setae posteriorly; metanotum strongly convex medially (Fig. <xref ref-type="fig" rid="F28">28d</xref>); propodeum smooth, without longitudinal carinae or groove, with sparse setae medially, and with dense long setae laterally (Fig. <xref ref-type="fig" rid="F28">28d</xref>).</p><p><bold><italic>Wings</italic>.</bold> Fore wing (Fig. <xref ref-type="fig" rid="F28">28a</xref>): SR1: 3-SR: r = 21: 13: 5; 1-SR+M more or less straight, and 1.9× longer than 1-M; 2-SR: 3-SR: r-m = 14: 26: 13; angle between 1-SR and C+SC+R ca. 75°; m-cu straight; 2-SR+M rather short; cu-a slightly postfurcal. Hind wing (Fig. <xref ref-type="fig" rid="F28">28b</xref>): SC+R1: 2-SC+R: 1r-m = 17: 3: 13.</p><p><bold><italic>Legs</italic>.</bold> Length of fore femur: tibia: tarsus = 27: 31: 45; length of hind femur: tibia: basitarsus = 37: 53: 21; length of femur, tibia and basitarsus of hind leg 3.5, 6.6 and 5.3× their maximum width, respectively (Fig. <xref ref-type="fig" rid="F28">28f</xref>); hind tibial spurs 0.35 and 0.40 × as long as hind basitarsus.</p><p><bold><italic>Metasoma</italic>.</bold> Length of T I 1.1× its apical width, median area convex, anteriorly half smooth and posteriorly half coarsely sculptured (Fig. <xref ref-type="fig" rid="F28">28j</xref>); lateral grooves of T I sparsely crenulate (Fig. <xref ref-type="fig" rid="F28">28j</xref>); T II largely smooth except medially (Fig. <xref ref-type="fig" rid="F28">28e</xref>); triangular medio-basal area of T II large and smooth, with a few short oblique carinae connected laterally, and acute apically, but not attached with medio-longitudinal carina; antero-lateral areas of T II developed and smooth, anterior grooves moderately wide and sparsely crenulate (Fig. <xref ref-type="fig" rid="F28">28e</xref>); second suture deep and crenulate, wide and weakly curved medially, narrow laterally (Fig. <xref ref-type="fig" rid="F28">28e</xref>); T III with antero-lateral areas; T III–V with crenulate transverse subposterior groove (Fig. <xref ref-type="fig" rid="F28">28e</xref>); T III–VII largely smooth, and with some spare short setae posteriorly; hypopygium acute apically, not reaching level of apex of metasoma; ovipositor sheath 0.6× as long as fore wing.</p><p><bold><italic>Colour</italic>.</bold> Head and mesosoma largely reddish yellow (Fig. <xref ref-type="fig" rid="F27">27</xref>); antenna, eye, mandible apically, stemmaticum, propodeum medially and posteriorly, blackish brown (Fig. <xref ref-type="fig" rid="F28">28d, g, h</xref>); fore legs (but claws dark brown) reddish yellow, middle and hind legs dark brown (Fig. <xref ref-type="fig" rid="F28">28f</xref>); metasoma and ovipositor sheath black brown (Figs <xref ref-type="fig" rid="F27">27</xref>, <xref ref-type="fig" rid="F28">28e</xref>); wing membrane greyish brown, pterostigma and veins dark brown (Fig. <xref ref-type="fig" rid="F28">28a, b</xref>).</p><p><bold><italic>Variation</italic>.</bold> Length of body of female 7.6–7.7 mm, of fore wing of female 7.7 mm, and of ovipositor sheath 4.2–4.9 mm; antenna of paratype female incomplete, with 30 antennomeres remaining; third antennomere 1.7× longer than its maximum width, 1.2 and 1.3× longer than fourth and fifth, respectively, the latter 1.3× longer than wide; ovipositor sheath 0.5–0.6× as long as fore wing.</p><p><bold><italic>Male</italic>.</bold> Length of body of male 7.8 mm, of fore wing of male 7.9 mm; antenna of male with 44 antennomeres; Length of mesosoma 1.7× its height; fore wing vein cu-a interstitial; length of T I 1.0× its apical width; other characters as in female.</p></tp:treatment-sec><tp:treatment-sec sec-type="biology" id="SECID0EZ5DI"><title>Biology.</title><p>Unknown.</p></tp:treatment-sec><tp:treatment-sec sec-type="distribution" id="SECID0E55DI"><title>Distribution.</title><p>China (Zhejiang).</p></tp:treatment-sec><tp:treatment-sec sec-type="etymology" id="SECID0ED6DI"><title>Etymology.</title><p>Named after the long and slender scapus which strong elongated ventrally: <italic>prolatus</italic> is Latin for elongated.</p></tp:treatment-sec></tp:taxon-treatment>
