# Supplementary material for: A new genus and eight newly recorded genera of Braconinae Nees (Hymenoptera, Braconidae) from China, with descriptions of fourteen new species
Source: Zookeys. 2021 May 19;1038:105–78. doi: 10.3897/zookeys.1038.55258 (PMC9341518; doi:10.3897/zookeys.1038.55258)
Supplement: XML Treatment for Pseudospinaria [file zookeys.1038.55258-treatment22.xml]

<!DOCTYPE tp:taxon-treatment
  PUBLIC "-//TaxonX//DTD Taxonomic Treatment Publishing DTD v0 20100105//EN" "tax-treatment-NSO.dtd">
<tp:taxon-treatment xmlns:tp="http://www.plazi.org/taxpub"><tp:treatment-meta><kwd-group><label>Taxon classification</label><kwd>
              <named-content content-type="kingdom">Animalia</named-content>
            </kwd><kwd>
              <named-content content-type="order">Hymenoptera</named-content>
            </kwd><kwd>
              <named-content content-type="family">Braconidae</named-content>
            </kwd></kwd-group><mixed-citation publication-type="journal"><person-group><name><surname>Li</surname><given-names>Yang</given-names></name><name><surname>van Achterberg</surname><given-names>Cornelis</given-names></name><name><surname>Chen</surname><given-names>Xue-xin</given-names></name></person-group><article-title>A new genus and eight newly recorded genera of <tp:taxon-name><tp:taxon-name-part taxon-name-part-type="subfamily">Braconinae</tp:taxon-name-part></tp:taxon-name> Nees (<tp:taxon-name><tp:taxon-name-part taxon-name-part-type="order">Hymenoptera</tp:taxon-name-part></tp:taxon-name>, <tp:taxon-name><tp:taxon-name-part taxon-name-part-type="family">Braconidae</tp:taxon-name-part></tp:taxon-name>) from China, with descriptions of fourteen new species</article-title><source>Zookeys</source><day>19</day><month>05</month><year>2021</year><volume>1038</volume><fpage>105</fpage><lpage>178</lpage><pub-id pub-id-type="doi">10.3897/zookeys.1038.55258</pub-id></mixed-citation></tp:treatment-meta><tp:nomenclature><label>Genus</label><tp:taxon-name>
            <object-id xmlns:xlink="http://www.w3.org/1999/xlink" content-type="arpha" xlink:type="simple">685FBB24-7097-50A9-A91E-5FADAB09504B</object-id>
            <tp:taxon-name-part taxon-name-part-type="genus" reg="Pseudospinaria">Pseudospinaria</tp:taxon-name-part>
          </tp:taxon-name><tp:taxon-authority>Enderlein, 1905</tp:taxon-authority><xref ref-type="fig" rid="F29">Figures 29</xref><xref ref-type="fig" rid="F30">, 30</xref><tp:nomenclature-citation-list><tp:nomenclature-citation><tp:taxon-name>
                <tp:taxon-name-part taxon-name-part-type="genus" reg="Pseudospinaria">Pseudospinaria</tp:taxon-name-part>
              </tp:taxon-name><comment>Enderlein, 1905: 229; <xref ref-type="bibr" rid="B38">Quicke 1987</xref>: 127. Type species: <tp:taxon-name><tp:taxon-name-part taxon-name-part-type="genus" reg="Spinaria">Spinaria</tp:taxon-name-part><tp:taxon-name-part taxon-name-part-type="species" reg="attenuata">attenuata</tp:taxon-name-part></tp:taxon-name> Westwood, 1882 (Monobasic and original designation).</comment></tp:nomenclature-citation></tp:nomenclature-citation-list></tp:nomenclature><tp:treatment-sec sec-type="diagnosis" id="SECID0EWBAK"><title>Diagnosis.</title><p>Body medium-sized to large; terminal antennomere slender, strongly acute apically; scapus in lateral view basally rounded and at inner side usually with narrow apical ledge, concave apico-laterally, ventrally shorter than dorsally; eye glabrous, weakly emarginate; face coarsely sculptured; clypeus narrow and without dorsal carina; malar suture moderately developed, often with long and dense setae; labio-maxillary complex normal, not elongate; frons broadly impressed, with some setae and median groove; vertex and temples transversely rugose; notauli complete; mesoscutum with deep punctures near the notauli; metanotum with median carina protruding over propodeum posteriorly, and with a complete mid-longitudinal carina; propodeum coarsely punctate; angle between veins 1-SR and C+SC+R of fore wing ca. 60°; vein r of fore wing long, (nearly) ca. as long as vein 2-SR; fore wing vein 2-SR sinuate; vein 1-R1 of fore wing distinctly longer than pterostigma; fore wing vein cu-a slightly postfurcal; second submarginal cell of fore wing slender, but somewhat widened apically; tarsal claws with an additional tooth; basal lobes of claws rounded; T I without a media-longitudinal carina; T II with wide triangular medio-basal area, area reaching apex of tergite or nearly so; T IV–VI with lateral teeth; T VII of female with medio-apical tooth (absent in male); ovipositor with dorsal nodus and ventral serrations subapically; ovipositor sheath 0.1–0.3× as long as fore wing.</p></tp:treatment-sec><tp:treatment-sec sec-type="biology" id="SECID0E2BAK"><title>Biology.</title><p>Unknown.</p></tp:treatment-sec><tp:treatment-sec sec-type="distribution" id="SECID0EACAK"><title>Distribution.</title><p>Oriental.</p></tp:treatment-sec><tp:treatment-sec sec-type="notes" id="SECID0EFCAK"><title>Note.</title><p>This genus is newly recorded from China. Of the two described species, only one species is recorded from China.</p><fig id="F29" position="float" orientation="portrait"><object-id xmlns:xlink="http://www.w3.org/1999/xlink" content-type="doi" xlink:type="simple">10.3897/zookeys.1038.55258.figure29</object-id><object-id xmlns:xlink="http://www.w3.org/1999/xlink" content-type="arpha" xlink:type="simple">55DAEE08-A715-5C48-BDB5-737154BFB842</object-id><label>Figure 29.</label><caption><p><italic><tp:taxon-name><tp:taxon-name-part taxon-name-part-type="genus" reg="Pseudospinaria">Pseudospinaria</tp:taxon-name-part><tp:taxon-name-part taxon-name-part-type="species" reg="attenuata">attenuata</tp:taxon-name-part></tp:taxon-name></italic> (Westwood, 1882), ♀, habitus, lateral view.</p></caption><graphic xmlns:xlink="http://www.w3.org/1999/xlink" xlink:href="zookeys-1038-105-g029.jpg" position="float" orientation="portrait" xlink:type="simple" id="oo_544878.jpg"><uri content-type="original_file" xlink:type="simple">https://binary.pensoft.net/fig/544878</uri></graphic></fig><fig id="F30" position="float" orientation="portrait"><object-id xmlns:xlink="http://www.w3.org/1999/xlink" content-type="doi" xlink:type="simple">10.3897/zookeys.1038.55258.figure30</object-id><object-id xmlns:xlink="http://www.w3.org/1999/xlink" content-type="arpha" xlink:type="simple">78C255FC-AE76-531D-B55C-62C81A5B1B74</object-id><label>Figure 30.</label><caption><p><italic><tp:taxon-name><tp:taxon-name-part taxon-name-part-type="genus" reg="Pseudospinaria">Pseudospinaria</tp:taxon-name-part><tp:taxon-name-part taxon-name-part-type="species" reg="attenuata">attenuata</tp:taxon-name-part></tp:taxon-name></italic> (Westwood, 1882). ♀ <bold>a</bold> fore wing <bold>b</bold> hind wing <bold>c</bold> mesosoma, lateral view <bold>d</bold> mesosoma, dorsal view <bold>e</bold> first to third metasomal tergites, dorsal view <bold>f</bold> fourth to seventh metasomal tergites, dorsal view <bold>g</bold> hind leg, lateral view <bold>h</bold> head, anterior view <bold>i</bold> head, dorsal view <bold>j</bold> head, lateral view <bold>k</bold> scapus outer side, lateral view <bold>l</bold> apex of antenna <bold>m</bold> apex of ovipositor, lateral view <bold>n</bold> claws, oblique view.</p></caption><graphic xmlns:xlink="http://www.w3.org/1999/xlink" xlink:href="zookeys-1038-105-g030.jpg" position="float" orientation="portrait" xlink:type="simple" id="oo_544879.jpg"><uri content-type="original_file" xlink:type="simple">https://binary.pensoft.net/fig/544879</uri></graphic></fig></tp:treatment-sec><ref-list><ref id="B38"><mixed-citation xmlns:xlink="http://www.w3.org/1999/xlink" xlink:type="simple"><person-group><name name-style="western"><surname>Quicke</surname><given-names>DLJ</given-names></name></person-group> (<year>1987</year>) <article-title>The old world genera of braconine wasps (<tp:taxon-name><tp:taxon-name-part taxon-name-part-type="order">Hymenoptera</tp:taxon-name-part></tp:taxon-name>: <tp:taxon-name><tp:taxon-name-part taxon-name-part-type="family">Braconidae</tp:taxon-name-part></tp:taxon-name>).</article-title><source>Journal of National History</source><volume>21</volume>: <fpage>43</fpage>–<lpage>157</lpage>. <ext-link xlink:type="simple" ext-link-type="doi" xlink:href="10.1080/00222938700770031">https://doi.org/10.1080/00222938700770031</ext-link></mixed-citation></ref></ref-list></tp:taxon-treatment>
