# Supplementary material for: A new genus and eight newly recorded genera of Braconinae Nees (Hymenoptera, Braconidae) from China, with descriptions of fourteen new species
Source: Zookeys. 2021 May 19;1038:105–78. doi: 10.3897/zookeys.1038.55258 (PMC9341518; doi:10.3897/zookeys.1038.55258)
Supplement: XML Treatment for Pseudospinaria attenuata [file zookeys.1038.55258-treatment23.xml]

<!DOCTYPE tp:taxon-treatment
  PUBLIC "-//TaxonX//DTD Taxonomic Treatment Publishing DTD v0 20100105//EN" "tax-treatment-NSO.dtd">
<tp:taxon-treatment xmlns:tp="http://www.plazi.org/taxpub"><tp:treatment-meta><kwd-group><label>Taxon classification</label><kwd>
              <named-content content-type="kingdom">Animalia</named-content>
            </kwd><kwd>
              <named-content content-type="order">Hymenoptera</named-content>
            </kwd><kwd>
              <named-content content-type="family">Braconidae</named-content>
            </kwd></kwd-group><mixed-citation publication-type="journal"><person-group><name><surname>Li</surname><given-names>Yang</given-names></name><name><surname>van Achterberg</surname><given-names>Cornelis</given-names></name><name><surname>Chen</surname><given-names>Xue-xin</given-names></name></person-group><article-title>A new genus and eight newly recorded genera of <tp:taxon-name><tp:taxon-name-part taxon-name-part-type="subfamily">Braconinae</tp:taxon-name-part></tp:taxon-name> Nees (<tp:taxon-name><tp:taxon-name-part taxon-name-part-type="order">Hymenoptera</tp:taxon-name-part></tp:taxon-name>, <tp:taxon-name><tp:taxon-name-part taxon-name-part-type="family">Braconidae</tp:taxon-name-part></tp:taxon-name>) from China, with descriptions of fourteen new species</article-title><source>Zookeys</source><day>19</day><month>05</month><year>2021</year><volume>1038</volume><fpage>105</fpage><lpage>178</lpage><pub-id pub-id-type="doi">10.3897/zookeys.1038.55258</pub-id></mixed-citation></tp:treatment-meta><tp:nomenclature><tp:taxon-name>
            <object-id xmlns:xlink="http://www.w3.org/1999/xlink" content-type="arpha" xlink:type="simple">AC347ABD-ABAA-59E0-96F2-3816DDAE71CC</object-id>
            <tp:taxon-name-part taxon-name-part-type="genus" reg="Pseudospinaria">Pseudospinaria</tp:taxon-name-part>
            <tp:taxon-name-part taxon-name-part-type="species" reg="attenuata">attenuata</tp:taxon-name-part>
          </tp:taxon-name><tp:taxon-authority>(Westwood, 1882)</tp:taxon-authority><xref ref-type="fig" rid="F29">Figures 29</xref><xref ref-type="fig" rid="F30">, 30</xref><tp:nomenclature-citation-list><tp:nomenclature-citation><tp:taxon-name>
                <tp:taxon-name-part taxon-name-part-type="genus" reg="Spinaria">Spinaria</tp:taxon-name-part>
                <tp:taxon-name-part taxon-name-part-type="species" reg="attenuata">attenuata</tp:taxon-name-part>
              </tp:taxon-name><comment>Westwood, 1882: 30; <xref ref-type="bibr" rid="B46">Szépligeti 1902</xref>: 45.</comment></tp:nomenclature-citation><tp:nomenclature-citation><tp:taxon-name>
                <tp:taxon-name-part taxon-name-part-type="genus" reg="Pseudospinaria">Pseudospinaria</tp:taxon-name-part>
                <tp:taxon-name-part taxon-name-part-type="species" reg="attenuata">attenuata</tp:taxon-name-part>
              </tp:taxon-name><comment>(Westwood): Enderlein, 1905: 229.</comment></tp:nomenclature-citation></tp:nomenclature-citation-list></tp:nomenclature><tp:treatment-sec sec-type="material" id="SECID0EAHAK"><title>Material examined.</title><p>1♀, China, Yunnan Prov., Xishuangbanna, Xiaomengyang, 850 m, 22.X.1957, Wang Shuyong, No. IOZ(E)1964528 (<named-content xmlns:xlink="http://www.w3.org/1999/xlink" content-type="dwc:institutional_code" xlink:type="simple">IZCAS</named-content>); 1♀, China, Yunnan Prov., Xishuangbanna Menghai, 1100 m, 14.VIII.1957, Wang Shuyong, No. IOZ(E)1964530 (<named-content xmlns:xlink="http://www.w3.org/1999/xlink" content-type="dwc:institutional_code" xlink:type="simple">IZCAS</named-content>); 1♀, China, Yunnan Prov., Xishuangbanna, Lancang, 1000 m, 30.VII.1957, Zang Lingcao, No. IOZ(E)1964529 (<named-content xmlns:xlink="http://www.w3.org/1999/xlink" content-type="dwc:institutional_code" xlink:type="simple">IZCAS</named-content>); 1♀, China, Yunnan Prov., Xishuangbanna, Mengla, 620–650 m, 15.XI.1958, Zhang Yiran, No. IOZ(E)1964527 (<named-content xmlns:xlink="http://www.w3.org/1999/xlink" content-type="dwc:institutional_code" xlink:type="simple">IZCAS</named-content>); 1♀, China, Hainan Prov., Shuiman, 640 m, 25.V.1960, Li Suofu, No. IOZ(E)1964637 (<named-content xmlns:xlink="http://www.w3.org/1999/xlink" content-type="dwc:institutional_code" xlink:type="simple">IZCAS</named-content>).</p></tp:treatment-sec><tp:treatment-sec sec-type="biology" id="SECID0E6HAK"><title>Biology.</title><p>Unknown.</p></tp:treatment-sec><tp:treatment-sec sec-type="distribution" id="SECID0EEIAK"><title>Distribution.</title><p>China (Hainan, Yunnan); Laos, Malaysia.</p></tp:treatment-sec><tp:treatment-sec sec-type="notes" id="SECID0EJIAK"><title>Note.</title><p>This species is newly recorded from China.</p></tp:treatment-sec><tp:treatment-sec><!--Section generated to contain objects referenced in tp:taxon-treatment.--><fig id="F29" position="float" orientation="portrait"><object-id xmlns:xlink="http://www.w3.org/1999/xlink" content-type="doi" xlink:type="simple">10.3897/zookeys.1038.55258.figure29</object-id><object-id xmlns:xlink="http://www.w3.org/1999/xlink" content-type="arpha" xlink:type="simple">55DAEE08-A715-5C48-BDB5-737154BFB842</object-id><label>Figure 29.</label><caption><p><italic><tp:taxon-name><tp:taxon-name-part taxon-name-part-type="genus" reg="Pseudospinaria">Pseudospinaria</tp:taxon-name-part><tp:taxon-name-part taxon-name-part-type="species" reg="attenuata">attenuata</tp:taxon-name-part></tp:taxon-name></italic> (Westwood, 1882), ♀, habitus, lateral view.</p></caption><graphic xmlns:xlink="http://www.w3.org/1999/xlink" xlink:href="zookeys-1038-105-g029.jpg" position="float" orientation="portrait" xlink:type="simple" id="oo_544878.jpg"><uri content-type="original_file" xlink:type="simple">https://binary.pensoft.net/fig/544878</uri></graphic></fig><fig id="F30" position="float" orientation="portrait"><object-id xmlns:xlink="http://www.w3.org/1999/xlink" content-type="doi" xlink:type="simple">10.3897/zookeys.1038.55258.figure30</object-id><object-id xmlns:xlink="http://www.w3.org/1999/xlink" content-type="arpha" xlink:type="simple">78C255FC-AE76-531D-B55C-62C81A5B1B74</object-id><label>Figure 30.</label><caption><p><italic><tp:taxon-name><tp:taxon-name-part taxon-name-part-type="genus" reg="Pseudospinaria">Pseudospinaria</tp:taxon-name-part><tp:taxon-name-part taxon-name-part-type="species" reg="attenuata">attenuata</tp:taxon-name-part></tp:taxon-name></italic> (Westwood, 1882). ♀ <bold>a</bold> fore wing <bold>b</bold> hind wing <bold>c</bold> mesosoma, lateral view <bold>d</bold> mesosoma, dorsal view <bold>e</bold> first to third metasomal tergites, dorsal view <bold>f</bold> fourth to seventh metasomal tergites, dorsal view <bold>g</bold> hind leg, lateral view <bold>h</bold> head, anterior view <bold>i</bold> head, dorsal view <bold>j</bold> head, lateral view <bold>k</bold> scapus outer side, lateral view <bold>l</bold> apex of antenna <bold>m</bold> apex of ovipositor, lateral view <bold>n</bold> claws, oblique view.</p></caption><graphic xmlns:xlink="http://www.w3.org/1999/xlink" xlink:href="zookeys-1038-105-g030.jpg" position="float" orientation="portrait" xlink:type="simple" id="oo_544879.jpg"><uri content-type="original_file" xlink:type="simple">https://binary.pensoft.net/fig/544879</uri></graphic></fig></tp:treatment-sec><ref-list><ref id="B46"><mixed-citation xmlns:xlink="http://www.w3.org/1999/xlink" xlink:type="simple"><person-group><name name-style="western"><surname>Szépligeti</surname><given-names>G</given-names></name></person-group> (<year>1902</year>) <article-title>Tropischen Cenocoeliden und Braconiden aus der Sammlung des Ungarischen National-Museums.</article-title><source>Termeszetrajzi Fuzetek</source><volume>25</volume>: <fpage>39</fpage>–<lpage>84</lpage>.</mixed-citation></ref></ref-list></tp:taxon-treatment>
