# Supplementary material for: A new genus and eight newly recorded genera of Braconinae Nees (Hymenoptera, Braconidae) from China, with descriptions of fourteen new species
Source: Zookeys. 2021 May 19;1038:105–78. doi: 10.3897/zookeys.1038.55258 (PMC9341518; doi:10.3897/zookeys.1038.55258)
Supplement: XML Treatment for Vipiomorpha [file zookeys.1038.55258-treatment24.xml]

<!DOCTYPE tp:taxon-treatment
  PUBLIC "-//TaxonX//DTD Taxonomic Treatment Publishing DTD v0 20100105//EN" "tax-treatment-NSO.dtd">
<tp:taxon-treatment xmlns:tp="http://www.plazi.org/taxpub"><tp:treatment-meta><kwd-group><label>Taxon classification</label><kwd>
              <named-content content-type="kingdom">Animalia</named-content>
            </kwd><kwd>
              <named-content content-type="order">Hymenoptera</named-content>
            </kwd><kwd>
              <named-content content-type="family">Braconidae</named-content>
            </kwd></kwd-group><mixed-citation publication-type="journal"><person-group><name><surname>Li</surname><given-names>Yang</given-names></name><name><surname>van Achterberg</surname><given-names>Cornelis</given-names></name><name><surname>Chen</surname><given-names>Xue-xin</given-names></name></person-group><article-title>A new genus and eight newly recorded genera of <tp:taxon-name><tp:taxon-name-part taxon-name-part-type="subfamily">Braconinae</tp:taxon-name-part></tp:taxon-name> Nees (<tp:taxon-name><tp:taxon-name-part taxon-name-part-type="order">Hymenoptera</tp:taxon-name-part></tp:taxon-name>, <tp:taxon-name><tp:taxon-name-part taxon-name-part-type="family">Braconidae</tp:taxon-name-part></tp:taxon-name>) from China, with descriptions of fourteen new species</article-title><source>Zookeys</source><day>19</day><month>05</month><year>2021</year><volume>1038</volume><fpage>105</fpage><lpage>178</lpage><pub-id pub-id-type="doi">10.3897/zookeys.1038.55258</pub-id></mixed-citation></tp:treatment-meta><tp:nomenclature><label>Genus</label><tp:taxon-name>
            <object-id xmlns:xlink="http://www.w3.org/1999/xlink" content-type="arpha" xlink:type="simple">3B68DCFD-51FF-5191-99A9-5488D1F4E3C0</object-id>
            <tp:taxon-name-part taxon-name-part-type="genus" reg="Vipiomorpha">Vipiomorpha</tp:taxon-name-part>
          </tp:taxon-name><tp:taxon-authority>Tobias, 1962</tp:taxon-authority><xref ref-type="fig" rid="F31">Figures 31</xref><xref ref-type="fig" rid="F32">, 32</xref><xref ref-type="fig" rid="F33">, 33</xref><xref ref-type="fig" rid="F34">, 34</xref><xref ref-type="fig" rid="F35">, 35</xref><xref ref-type="fig" rid="F36">, 36</xref><tp:nomenclature-citation-list><tp:nomenclature-citation><tp:taxon-name>
                <tp:taxon-name-part taxon-name-part-type="genus" reg="Vipiomorpha">Vipiomorpha</tp:taxon-name-part>
              </tp:taxon-name><comment>Tobias, 1962: 1193. Type-species: <tp:taxon-name><tp:taxon-name-part taxon-name-part-type="genus" reg="Vipiomorpha">Vipiomorpha</tp:taxon-name-part><tp:taxon-name-part taxon-name-part-type="species" reg="ypsilon">ypsilon</tp:taxon-name-part></tp:taxon-name> Tobias, 1962 (monobasic and original designation).</comment></tp:nomenclature-citation></tp:nomenclature-citation-list></tp:nomenclature><tp:treatment-sec sec-type="diagnosis" id="SECID0E3KAK"><title>Diagnosis.</title><p>Body small sized to medium-sized, and rather slender; terminal antennomere robust and acute apically; in lateral view scapus without double margin at inner side apically, not or slightly concave apico-laterally, ventrally weakly shorter than dorsally; eye glabrous, weakly emarginate; face largely smooth, sometimes with some sparse punctures medially; clypeus moderately narrow, dorsal clypeal carina developed (but in the Afrotropical species <italic><tp:taxon-name><tp:taxon-name-part taxon-name-part-type="genus" reg="Vipiomorpha">Vipiomorpha</tp:taxon-name-part><tp:taxon-name-part taxon-name-part-type="species" reg="rugosa">rugosa</tp:taxon-name-part></tp:taxon-name></italic> (Szépligeti, 1913) absent); malar suture moderately developed, often with dense setae; labio-maxillary complex normal, not elongate; frons often strongly depressed, with a strong median groove; notauli strongly developed and complete; mesopleuron smooth, rarely with a longitudinal impression posteriorly; metapleuron smooth and shiny; metapleural flange present; propodeum punctate-rugose medially, and more pronounced postero-medially than anteriorly, with a complete medio-longitudinal groove; angle between veins 1-SR and C+SC+R of fore wing ca. 45°; marginal cell of fore wing short and elongate elliptical, vein 1-R1 shorter than pterostigma or ca. as long (at most 1.2× longer); second submarginal cell of fore wing nearly parallel-sided; fore wing veins 1-M and 1-SR+M straight; forewing vein r less than 0.5× length of m-cu; base of hind wing often with a large glabrous area; hind wing vein 1r-m distinctly oblique, and much shorter than vein SC+R1; basal lobes of claws blunt or rounded; metasoma often long and more or less slender; median area of first metasomal strongly rugose, usually with well-developed dorso-lateral carina but without medio-longitudinal carinae; lateral grooves of T I remain far removed from lateral margin of tergite; T II usually with raised smooth, shiny and large antero-lateral areas; remainder of tergite usually strongly rugose; second suture crenulate; T III usually rugose, with smooth antero-lateral areas; T III–V with or without antero-lateral areas; hypopygium extending beyond the apex of the metasomal tergites; ovipositor with dorsal nodus and ventral serrations subapically.</p></tp:treatment-sec><tp:treatment-sec sec-type="biology" id="SECID0ENLAK"><title>Biology.</title><p>Unknown.</p></tp:treatment-sec><tp:treatment-sec sec-type="distribution" id="SECID0ESLAK"><title>Distribution.</title><p>Afrotropical; Oriental; Palaearctic.</p></tp:treatment-sec><tp:treatment-sec sec-type="notes" id="SECID0EXLAK"><title>Note.</title><p>This genus is newly recorded from the Oriental region and China; it is a small genus including three species, here we report two new species and one previously described species from China.</p></tp:treatment-sec><tp:treatment-sec><!--Section generated to contain objects referenced in tp:taxon-treatment.--><fig id="F31" position="float" orientation="portrait"><object-id xmlns:xlink="http://www.w3.org/1999/xlink" content-type="doi" xlink:type="simple">10.3897/zookeys.1038.55258.figure31</object-id><object-id xmlns:xlink="http://www.w3.org/1999/xlink" content-type="arpha" xlink:type="simple">74FA66B4-C71F-5DF4-AEE8-FA37C31E130E</object-id><label>Figure 31.</label><caption><p><italic><tp:taxon-name><tp:taxon-name-part taxon-name-part-type="genus" reg="Vipiomorpha">Vipiomorpha</tp:taxon-name-part><tp:taxon-name-part taxon-name-part-type="species" reg="sulcata">sulcata</tp:taxon-name-part></tp:taxon-name></italic> sp. nov., ♀, holotype, habitus, lateral view.</p></caption><graphic xmlns:xlink="http://www.w3.org/1999/xlink" xlink:href="zookeys-1038-105-g031.jpg" position="float" orientation="portrait" xlink:type="simple" id="oo_544880.jpg"><uri content-type="original_file" xlink:type="simple">https://binary.pensoft.net/fig/544880</uri></graphic></fig><fig id="F32" position="float" orientation="portrait"><object-id xmlns:xlink="http://www.w3.org/1999/xlink" content-type="doi" xlink:type="simple">10.3897/zookeys.1038.55258.figure32</object-id><object-id xmlns:xlink="http://www.w3.org/1999/xlink" content-type="arpha" xlink:type="simple">52E6B95D-E9E1-5ECD-AD6A-C74CFE7FD819</object-id><label>Figure 32.</label><caption><p><italic><tp:taxon-name><tp:taxon-name-part taxon-name-part-type="genus" reg="Vipiomorpha">Vipiomorpha</tp:taxon-name-part><tp:taxon-name-part taxon-name-part-type="species" reg="sulcata">sulcata</tp:taxon-name-part></tp:taxon-name></italic> sp. nov., ♀, holotype <bold>a</bold> fore wing <bold>b</bold> hind wing <bold>c</bold> mesosoma, lateral view <bold>d</bold> mesosoma, dorsal view <bold>e</bold> metasoma, dorsal view <bold>f</bold> hind leg, lateral view <bold>g</bold> head, anterior view <bold>h</bold> head, dorsal view <bold>i</bold> head, lateral view <bold>j</bold> scapus outer side, lateral view <bold>k</bold> apex of antenna <bold>l</bold> apex of ovipositor, lateral view.</p></caption><graphic xmlns:xlink="http://www.w3.org/1999/xlink" xlink:href="zookeys-1038-105-g032.jpg" position="float" orientation="portrait" xlink:type="simple" id="oo_544881.jpg"><uri content-type="original_file" xlink:type="simple">https://binary.pensoft.net/fig/544881</uri></graphic></fig><fig id="F33" position="float" orientation="portrait"><object-id xmlns:xlink="http://www.w3.org/1999/xlink" content-type="doi" xlink:type="simple">10.3897/zookeys.1038.55258.figure33</object-id><object-id xmlns:xlink="http://www.w3.org/1999/xlink" content-type="arpha" xlink:type="simple">BF7A8037-E29C-527A-9BBE-F59A11405500</object-id><label>Figure 33.</label><caption><p><italic><tp:taxon-name><tp:taxon-name-part taxon-name-part-type="genus" reg="Vipiomorpha">Vipiomorpha</tp:taxon-name-part><tp:taxon-name-part taxon-name-part-type="species" reg="ypsilon">ypsilon</tp:taxon-name-part></tp:taxon-name></italic> Tobias, 1962, ♀, habitus, lateral view.</p></caption><graphic xmlns:xlink="http://www.w3.org/1999/xlink" xlink:href="zookeys-1038-105-g033.jpg" position="float" orientation="portrait" xlink:type="simple" id="oo_544882.jpg"><uri content-type="original_file" xlink:type="simple">https://binary.pensoft.net/fig/544882</uri></graphic></fig><fig id="F34" position="float" orientation="portrait"><object-id xmlns:xlink="http://www.w3.org/1999/xlink" content-type="doi" xlink:type="simple">10.3897/zookeys.1038.55258.figure34</object-id><object-id xmlns:xlink="http://www.w3.org/1999/xlink" content-type="arpha" xlink:type="simple">40E0639E-EF35-57F7-88D0-F529244C3FCC</object-id><label>Figure 34.</label><caption><p><italic><tp:taxon-name><tp:taxon-name-part taxon-name-part-type="genus" reg="Vipiomorpha">Vipiomorpha</tp:taxon-name-part><tp:taxon-name-part taxon-name-part-type="species" reg="ypsilon">ypsilon</tp:taxon-name-part></tp:taxon-name></italic> Tobias, 1962. ♀ <bold>a</bold> fore wing <bold>b</bold> hind wing <bold>c</bold> mesosoma, lateral view <bold>d</bold> mesosoma, dorsal view <bold>e</bold> metasoma, dorsal view <bold>f</bold> hind leg, lateral view <bold>g</bold> head, anterior view <bold>h</bold> head, dorsal view <bold>i</bold> head, lateral view <bold>j</bold> scapus outer side, lateral view <bold>k</bold> apex of antenna <bold>l</bold> apex of ovipositor, lateral view.</p></caption><graphic xmlns:xlink="http://www.w3.org/1999/xlink" xlink:href="zookeys-1038-105-g034.jpg" position="float" orientation="portrait" xlink:type="simple" id="oo_544883.jpg"><uri content-type="original_file" xlink:type="simple">https://binary.pensoft.net/fig/544883</uri></graphic></fig><fig id="F35" position="float" orientation="portrait"><object-id xmlns:xlink="http://www.w3.org/1999/xlink" content-type="doi" xlink:type="simple">10.3897/zookeys.1038.55258.figure35</object-id><object-id xmlns:xlink="http://www.w3.org/1999/xlink" content-type="arpha" xlink:type="simple">8B89DF82-1F27-595A-8B69-91613EDAD98B</object-id><label>Figure 35.</label><caption><p><italic><tp:taxon-name><tp:taxon-name-part taxon-name-part-type="genus" reg="Vipiomorpha">Vipiomorpha</tp:taxon-name-part><tp:taxon-name-part taxon-name-part-type="species" reg="yunnanensis">yunnanensis</tp:taxon-name-part></tp:taxon-name></italic> sp. nov., ♀, holotype, habitus, lateral view.</p></caption><graphic xmlns:xlink="http://www.w3.org/1999/xlink" xlink:href="zookeys-1038-105-g035.jpg" position="float" orientation="portrait" xlink:type="simple" id="oo_544884.jpg"><uri content-type="original_file" xlink:type="simple">https://binary.pensoft.net/fig/544884</uri></graphic></fig><fig id="F36" position="float" orientation="portrait"><object-id xmlns:xlink="http://www.w3.org/1999/xlink" content-type="doi" xlink:type="simple">10.3897/zookeys.1038.55258.figure36</object-id><object-id xmlns:xlink="http://www.w3.org/1999/xlink" content-type="arpha" xlink:type="simple">F26BED5E-2965-5174-8CE3-EE280B5AFF4C</object-id><label>Figure 36.</label><caption><p><italic><tp:taxon-name><tp:taxon-name-part taxon-name-part-type="genus" reg="Vipiomorpha">Vipiomorpha</tp:taxon-name-part><tp:taxon-name-part taxon-name-part-type="species" reg="yunnanensis">yunnanensis</tp:taxon-name-part></tp:taxon-name></italic> sp. nov., ♀, holotype <bold>a</bold> fore wing <bold>b</bold> hind wing <bold>c</bold> mesosoma, lateral view <bold>d</bold> mesosoma, dorsal view <bold>e</bold> metasoma, dorsal view <bold>f</bold> hind leg, lateral view <bold>g</bold> head, anterior view <bold>h</bold> head, dorsal view <bold>i</bold> head, lateral view <bold>j</bold> scapus outer side, lateral view <bold>k</bold> apex of antenna <bold>l</bold> apex of ovipositor, lateral view.</p></caption><graphic xmlns:xlink="http://www.w3.org/1999/xlink" xlink:href="zookeys-1038-105-g036.jpg" position="float" orientation="portrait" xlink:type="simple" id="oo_544885.jpg"><uri content-type="original_file" xlink:type="simple">https://binary.pensoft.net/fig/544885</uri></graphic></fig></tp:treatment-sec></tp:taxon-treatment>
