# Supplementary material for: A new genus and eight newly recorded genera of Braconinae Nees (Hymenoptera, Braconidae) from China, with descriptions of fourteen new species
Source: Zookeys. 2021 May 19;1038:105–78. doi: 10.3897/zookeys.1038.55258 (PMC9341518; doi:10.3897/zookeys.1038.55258)
Supplement: XML Treatment for Vipiomorpha sulcata [file zookeys.1038.55258-treatment25.xml]

<!DOCTYPE tp:taxon-treatment
  PUBLIC "-//TaxonX//DTD Taxonomic Treatment Publishing DTD v0 20100105//EN" "tax-treatment-NSO.dtd">
<tp:taxon-treatment xmlns:tp="http://www.plazi.org/taxpub"><tp:treatment-meta><kwd-group><label>Taxon classification</label><kwd>
              <named-content content-type="kingdom">Animalia</named-content>
            </kwd><kwd>
              <named-content content-type="order">Hymenoptera</named-content>
            </kwd><kwd>
              <named-content content-type="family">Braconidae</named-content>
            </kwd></kwd-group><mixed-citation publication-type="journal"><person-group><name><surname>Li</surname><given-names>Yang</given-names></name><name><surname>van Achterberg</surname><given-names>Cornelis</given-names></name><name><surname>Chen</surname><given-names>Xue-xin</given-names></name></person-group><article-title>A new genus and eight newly recorded genera of <tp:taxon-name><tp:taxon-name-part taxon-name-part-type="subfamily">Braconinae</tp:taxon-name-part></tp:taxon-name> Nees (<tp:taxon-name><tp:taxon-name-part taxon-name-part-type="order">Hymenoptera</tp:taxon-name-part></tp:taxon-name>, <tp:taxon-name><tp:taxon-name-part taxon-name-part-type="family">Braconidae</tp:taxon-name-part></tp:taxon-name>) from China, with descriptions of fourteen new species</article-title><source>Zookeys</source><day>19</day><month>05</month><year>2021</year><volume>1038</volume><fpage>105</fpage><lpage>178</lpage><pub-id pub-id-type="doi">10.3897/zookeys.1038.55258</pub-id></mixed-citation></tp:treatment-meta><tp:nomenclature><tp:taxon-name>
            <object-id xmlns:xlink="http://www.w3.org/1999/xlink" content-type="arpha" xlink:type="simple">918CF7B8-9887-5499-B1F0-1DEA231DAEE2</object-id>
            <tp:taxon-name-part taxon-name-part-type="genus" reg="Vipiomorpha">Vipiomorpha</tp:taxon-name-part>
            <tp:taxon-name-part taxon-name-part-type="species" reg="sulcata">sulcata</tp:taxon-name-part>
            <object-id xmlns:xlink="http://www.w3.org/1999/xlink" content-type="zoobank" xlink:type="simple">http://zoobank.org/24D47FE0-D722-4060-B9EF-A74F12F7080B</object-id>
          </tp:taxon-name><tp:taxon-status xmlns:xlink="http://www.w3.org/1999/xlink" xlink:type="simple">sp. nov.</tp:taxon-status><xref ref-type="fig" rid="F31">Figures 31</xref><xref ref-type="fig" rid="F32">, 32</xref></tp:nomenclature><tp:treatment-sec sec-type="material" id="SECID0EYTAK"><title>Material examined.</title><p><bold><italic>Holotype</italic></bold>: ♀, China, Yunnan Prov., Jinghong, 9.IV.1981, He Junhua, No. 811668 (<named-content xmlns:xlink="http://www.w3.org/1999/xlink" content-type="dwc:institutional_code" xlink:type="simple">ZJUH</named-content>). <bold><italic>Paratype</italic></bold>: 1♂, China, Yunnan Prov., Ruili, 6.V.1981, He Junhua, No. 813014 (<named-content xmlns:xlink="http://www.w3.org/1999/xlink" content-type="dwc:institutional_code" xlink:type="simple">ZJUH</named-content>).</p></tp:treatment-sec><tp:treatment-sec sec-type="diagnosis" id="SECID0EQUAK"><title>Diagnosis.</title><p>This new species is very similar to <italic><tp:taxon-name><tp:taxon-name-part taxon-name-part-type="genus" reg="Vipiomorpha">Vipiomorpha</tp:taxon-name-part><tp:taxon-name-part taxon-name-part-type="species" reg="ypsilon">ypsilon</tp:taxon-name-part></tp:taxon-name></italic> Tobias, 1962 [China; Korea; Russia], but can be separated from the latter by the following characters: notauli relatively shallow, smooth, not crenulate (deep, at least crenulate anteriorly, in <italic><tp:taxon-name><tp:taxon-name-part taxon-name-part-type="genus" reg="Vipiomorpha">V.</tp:taxon-name-part><tp:taxon-name-part taxon-name-part-type="species" reg="ypsilon">ypsilon</tp:taxon-name-part></tp:taxon-name></italic>); T I 1.5× as long as apical width (1.0–1.2×); metasomal tergites yellowish brown, without spots (with distinct spots); T V largely coarsely sculptured (largely smooth); head largely blackish brown dorsally, or at least (male) stemmaticum blackish brown (head yellow dorsally).</p></tp:treatment-sec><tp:treatment-sec sec-type="description" id="SECID0EMVAK"><title>Description.</title><p>Holotype, ♀, length of body 5.4 mm, of fore wing 5.3 mm, of ovipositor sheath 7.0 mm.</p><fig id="F31" position="float" orientation="portrait"><object-id xmlns:xlink="http://www.w3.org/1999/xlink" content-type="doi" xlink:type="simple">10.3897/zookeys.1038.55258.figure31</object-id><object-id xmlns:xlink="http://www.w3.org/1999/xlink" content-type="arpha" xlink:type="simple">74FA66B4-C71F-5DF4-AEE8-FA37C31E130E</object-id><label>Figure 31.</label><caption><p><italic><tp:taxon-name><tp:taxon-name-part taxon-name-part-type="genus" reg="Vipiomorpha">Vipiomorpha</tp:taxon-name-part><tp:taxon-name-part taxon-name-part-type="species" reg="sulcata">sulcata</tp:taxon-name-part></tp:taxon-name></italic> sp. nov., ♀, holotype, habitus, lateral view.</p></caption><graphic xmlns:xlink="http://www.w3.org/1999/xlink" xlink:href="zookeys-1038-105-g031.jpg" position="float" orientation="portrait" xlink:type="simple" id="oo_544880.jpg"><uri content-type="original_file" xlink:type="simple">https://binary.pensoft.net/fig/544880</uri></graphic></fig><fig id="F32" position="float" orientation="portrait"><object-id xmlns:xlink="http://www.w3.org/1999/xlink" content-type="doi" xlink:type="simple">10.3897/zookeys.1038.55258.figure32</object-id><object-id xmlns:xlink="http://www.w3.org/1999/xlink" content-type="arpha" xlink:type="simple">52E6B95D-E9E1-5ECD-AD6A-C74CFE7FD819</object-id><label>Figure 32.</label><caption><p><italic><tp:taxon-name><tp:taxon-name-part taxon-name-part-type="genus" reg="Vipiomorpha">Vipiomorpha</tp:taxon-name-part><tp:taxon-name-part taxon-name-part-type="species" reg="sulcata">sulcata</tp:taxon-name-part></tp:taxon-name></italic> sp. nov., ♀, holotype <bold>a</bold> fore wing <bold>b</bold> hind wing <bold>c</bold> mesosoma, lateral view <bold>d</bold> mesosoma, dorsal view <bold>e</bold> metasoma, dorsal view <bold>f</bold> hind leg, lateral view <bold>g</bold> head, anterior view <bold>h</bold> head, dorsal view <bold>i</bold> head, lateral view <bold>j</bold> scapus outer side, lateral view <bold>k</bold> apex of antenna <bold>l</bold> apex of ovipositor, lateral view.</p></caption><graphic xmlns:xlink="http://www.w3.org/1999/xlink" xlink:href="zookeys-1038-105-g032.jpg" position="float" orientation="portrait" xlink:type="simple" id="oo_544881.jpg"><uri content-type="original_file" xlink:type="simple">https://binary.pensoft.net/fig/544881</uri></graphic></fig><p><bold><italic>Head</italic>.</bold> Antenna with 42 antennomeres; apical antennomere acute, 1.7× longer than its maximum width (Fig. <xref ref-type="fig" rid="F32">32k</xref>); third antennomere 1.2 and 1.3× longer than fourth and fifth, respectively, the latter 1.5× longer than wide; median antennomeres ca. 1.5× longer than their widths; malar suture with sparse short setae and with fine punctures (Fig. <xref ref-type="fig" rid="F32">32i</xref>); clypeus height: inter-tentorial distance: tentorio-ocular distance = 3: 15: 7; clypeus smooth and shiny, with a single row of sparse and long setae; eye weakly emarginate (Fig. <xref ref-type="fig" rid="F32">32g</xref>); face largely smooth, with some sparse and long setae (Fig. <xref ref-type="fig" rid="F32">32g</xref>); eye height: shortest distance between eyes: head width = 23: 22: 42; frons smooth, strongly depressed behind antennal sockets, with a strong median groove (Fig. <xref ref-type="fig" rid="F32">32h</xref>); vertex smooth, but with some sparse short setae; minimum distance between posterior ocelli: minimum diameter of elliptical posterior ocellus: minimum distance between posterior ocellus and eye = 8: 3: 10; temples largely glabrous except for a few short setae, and subparallel immediately behind eyes (Fig. <xref ref-type="fig" rid="F32">32h</xref>).</p><p><bold><italic>Mesosoma</italic>.</bold> Length of mesosoma 1.6× its height (Fig. <xref ref-type="fig" rid="F32">32c</xref>); anterior margin of pronotum with a single row of short setae; notauli deeply impressed (Fig. <xref ref-type="fig" rid="F32">32d</xref>); mesoscutum smooth, with short and moderately dense setae (Fig. <xref ref-type="fig" rid="F32">32d</xref>); middle lobe of mesoscutum strongly convex medially; scutellar sulcus narrow and deep, with crenulae (Fig. <xref ref-type="fig" rid="F32">32d</xref>); scutellum with dense short setae posteriorly; metanotum strongly convex medially (Fig. <xref ref-type="fig" rid="F32">32d</xref>); propodeum smooth, with a complete medio-longitudinal groove, with sparse setae medially, and with dense long setae laterally (Fig. <xref ref-type="fig" rid="F32">32d</xref>).</p><p><bold><italic>Wings</italic>.</bold> Fore wing (Fig. <xref ref-type="fig" rid="F32">32a</xref>): r very short; SR1: 3-SR: r = 8: 7: 1; 1-SR+M straight, and 1.2× longer than 1-M; 2-SR: 3-SR: r-m = 6: 11: 6; first submarginal cell of forewing short; vein SR1 ends ca. half-way between pterostigma and wing apex; cu-a interstitial. Hind wing (Fig. <xref ref-type="fig" rid="F32">32b</xref>): SC+R1: 2-SC+R: 1r-m = 8: 3: 5.</p><p><bold><italic>Legs</italic>.</bold> Length of fore femur: tibia: tarsus = 11: 13: 16; length of hind femur: tibia: basitarsus = 39: 58: 23; length of hind basitarsus 5.75 × its maximum width (Fig. <xref ref-type="fig" rid="F32">32f</xref>).</p><p><bold><italic>Metasoma</italic>.</bold> Length of T I 1.5× its apical width, median area convex and strongly rugose (Fig. <xref ref-type="fig" rid="F32">32e</xref>); lateral grooves of T I sparsely crenulate (Fig. <xref ref-type="fig" rid="F32">32e</xref>); median length of T II 0.7× as long as its apical width; T II strongly rugose but antero-lateral areas smooth (Fig. <xref ref-type="fig" rid="F32">32e</xref>); T II without medio-basal area; antero-lateral areas of T II developed and smooth, anterior grooves wide, with a few crenulae (Fig. <xref ref-type="fig" rid="F32">32e</xref>); second suture deep and wide, with crenulae, slightly urved medially (Fig. <xref ref-type="fig" rid="F32">32e</xref>); median length of T III 0.5× as long as its apical width; T III and T IV with antero-lateral areas (of T IV weak), and crenulate transverse subposterior groove (Fig. <xref ref-type="fig" rid="F32">32e</xref>); T V with weakly crenulate transverse subposterior groove; T III–V strongly rugose; T VI–VII largely smooth, and with some long setae posteriorly; hypopygium rather acute apically, reaching far beyond level of apex of metasoma; ovipositor sheath 1.32 × as long as fore wing.</p><p><bold><italic>Colour</italic>.</bold> Largely yellowish brown (Fig. <xref ref-type="fig" rid="F31">31</xref>); head blackish brown except for face and mandible (but apically blackish brown) yellow (Fig. <xref ref-type="fig" rid="F32">32g, h</xref>); for legs (but claws blackish brown) yellow; ovipositor sheath black (Fig. <xref ref-type="fig" rid="F31">31</xref>); wing membrane yellow, pterostigma and veins yellowish brown (Fig. <xref ref-type="fig" rid="F32">32a, b</xref>).</p><p><bold><italic>Male</italic>.</bold> Length of body of male 4.6 mm, of fore wing of male 4.3 mm; antenna of male with 42 antennomeres; length of forewing vein SR1: 3-SR: r = 8: 6: 1; length of T I 1.7× its apical width; T IV with noticeably antero-lateral areas; head largely yellow, area surrounded stemmaticum black brown; other characters similar with the female.</p></tp:treatment-sec><tp:treatment-sec sec-type="biology" id="SECID0EO3AK"><title>Biology.</title><p>Unknown.</p></tp:treatment-sec><tp:treatment-sec sec-type="distribution" id="SECID0ET3AK"><title>Distribution.</title><p>China (Yunnan).</p></tp:treatment-sec><tp:treatment-sec sec-type="etymology" id="SECID0EY3AK"><title>Etymology.</title><p>Named after the well-developed medio-longitudinal groove of the propodeum: <italic>sulcus</italic> is Latin for groove.</p></tp:treatment-sec></tp:taxon-treatment>
