# Supplementary material for: A new genus and eight newly recorded genera of Braconinae Nees (Hymenoptera, Braconidae) from China, with descriptions of fourteen new species
Source: Zookeys. 2021 May 19;1038:105–78. doi: 10.3897/zookeys.1038.55258 (PMC9341518; doi:10.3897/zookeys.1038.55258)
Supplement: XML Treatment for Vipiomorpha ypsilon [file zookeys.1038.55258-treatment26.xml]

<!DOCTYPE tp:taxon-treatment
  PUBLIC "-//TaxonX//DTD Taxonomic Treatment Publishing DTD v0 20100105//EN" "tax-treatment-NSO.dtd">
<tp:taxon-treatment xmlns:tp="http://www.plazi.org/taxpub"><tp:treatment-meta><kwd-group><label>Taxon classification</label><kwd>
              <named-content content-type="kingdom">Animalia</named-content>
            </kwd><kwd>
              <named-content content-type="order">Hymenoptera</named-content>
            </kwd><kwd>
              <named-content content-type="family">Braconidae</named-content>
            </kwd></kwd-group><mixed-citation publication-type="journal"><person-group><name><surname>Li</surname><given-names>Yang</given-names></name><name><surname>van Achterberg</surname><given-names>Cornelis</given-names></name><name><surname>Chen</surname><given-names>Xue-xin</given-names></name></person-group><article-title>A new genus and eight newly recorded genera of <tp:taxon-name><tp:taxon-name-part taxon-name-part-type="subfamily">Braconinae</tp:taxon-name-part></tp:taxon-name> Nees (<tp:taxon-name><tp:taxon-name-part taxon-name-part-type="order">Hymenoptera</tp:taxon-name-part></tp:taxon-name>, <tp:taxon-name><tp:taxon-name-part taxon-name-part-type="family">Braconidae</tp:taxon-name-part></tp:taxon-name>) from China, with descriptions of fourteen new species</article-title><source>Zookeys</source><day>19</day><month>05</month><year>2021</year><volume>1038</volume><fpage>105</fpage><lpage>178</lpage><pub-id pub-id-type="doi">10.3897/zookeys.1038.55258</pub-id></mixed-citation></tp:treatment-meta><tp:nomenclature><tp:taxon-name>
            <object-id xmlns:xlink="http://www.w3.org/1999/xlink" content-type="arpha" xlink:type="simple">B39139AA-6AF8-56B4-8169-8A0924427468</object-id>
            <tp:taxon-name-part taxon-name-part-type="genus" reg="Vipiomorpha">Vipiomorpha</tp:taxon-name-part>
            <tp:taxon-name-part taxon-name-part-type="species" reg="ypsilon">ypsilon</tp:taxon-name-part>
          </tp:taxon-name><tp:taxon-authority>Tobias, 1962</tp:taxon-authority><xref ref-type="fig" rid="F33">Figures 33</xref><xref ref-type="fig" rid="F34">, 34</xref><tp:nomenclature-citation-list><tp:nomenclature-citation><tp:taxon-name>
                <tp:taxon-name-part taxon-name-part-type="genus" reg="Vipiomorpha">Vipiomorpha</tp:taxon-name-part>
                <tp:taxon-name-part taxon-name-part-type="species" reg="ypsilon">ypsilon</tp:taxon-name-part>
              </tp:taxon-name><comment>Tobias, 1962: 1194.</comment></tp:nomenclature-citation></tp:nomenclature-citation-list></tp:nomenclature><tp:treatment-sec sec-type="material" id="SECID0EZ5AK"><title>Material examined.</title><p>14♀♀17♂♂, China, Liaoning Prov., Dalian, 16.VII.1994, Lou Juxian, No. 975837, 952150, 952217, 952170, 952171, 952204, 952169, 952147, 952372, 952359, 952317, 952323, 952329, 952339, 952288, 952206, 952331, 952179, 952206, 952194, 952203, 952335, 952191, 952157, 952360, 952215, 952196, 952276, 952298, 952374 (<named-content xmlns:xlink="http://www.w3.org/1999/xlink" content-type="dwc:institutional_code" xlink:type="simple">ZJUH</named-content>); 1♀1♂, China, Liaoning Prov., Shenyang, Dongling, ?.V–VI.1994, Lou Juxian, No. 947490, 947491 (<named-content xmlns:xlink="http://www.w3.org/1999/xlink" content-type="dwc:institutional_code" xlink:type="simple">ZJUH</named-content>); 6♀♀11♂♂, China, Liaoning Prov., Dalian, 5.IX.1992, Lou Juxian, No. 976211, 976217, 976209, 976014, 976157, 976093, 976154, 976258, 976208, 976248, 975977, 976109, 976232, 976171, 976225, 976200, 976085 (<named-content xmlns:xlink="http://www.w3.org/1999/xlink" content-type="dwc:institutional_code" xlink:type="simple">ZJUH</named-content>); 1♂, China, Liaoning Prov., Shenyang, Dongling, 21.VI.1994, Lou Juxian, No. 947748 (<named-content xmlns:xlink="http://www.w3.org/1999/xlink" content-type="dwc:institutional_code" xlink:type="simple">ZJUH</named-content>); 3♀♀5♂♂, China, Liaoning Prov., Fuxin, 16–23.VIII.1995, Lou Juxian, No. 961180, 961259, 961194, 961182, 961304, 961268, 961391, 961284 (<named-content xmlns:xlink="http://www.w3.org/1999/xlink" content-type="dwc:institutional_code" xlink:type="simple">ZJUH</named-content>); 1♀5♂♂, China, Liaoning Prov., Fuxin, 25.VIII.1994, Lou Juxian, No. 951349, 951389, 951345, 951347, 951398, 951386 (<named-content xmlns:xlink="http://www.w3.org/1999/xlink" content-type="dwc:institutional_code" xlink:type="simple">ZJUH</named-content>); 1♂, China, Jilin Prov., Changchun, 23.VII.1992, Lou Juxian, No. 951051 (<named-content xmlns:xlink="http://www.w3.org/1999/xlink" content-type="dwc:institutional_code" xlink:type="simple">ZJUH</named-content>); 1♂, China, Jilin Prov., Liaoyuan, 21.VII.1991, Lou Juxian, No. 950411 (<named-content xmlns:xlink="http://www.w3.org/1999/xlink" content-type="dwc:institutional_code" xlink:type="simple">ZJUH</named-content>); 1♂, China, Jilin Prov., Liaoyuan, 10.VIII.1990, Lou Juxian, No. 977137 (<named-content xmlns:xlink="http://www.w3.org/1999/xlink" content-type="dwc:institutional_code" xlink:type="simple">ZJUH</named-content>).</p></tp:treatment-sec><tp:treatment-sec sec-type="biology" id="SECID0EMABK"><title>Biology.</title><p>Unknown.</p></tp:treatment-sec><tp:treatment-sec sec-type="distribution" id="SECID0ERABK"><title>Distribution.</title><p>China (Jilin, Liaoning); Korea; Russia.</p></tp:treatment-sec><tp:treatment-sec sec-type="notes" id="SECID0EWABK"><title>Note.</title><p>This species is new to China.</p><fig id="F33" position="float" orientation="portrait"><object-id xmlns:xlink="http://www.w3.org/1999/xlink" content-type="doi" xlink:type="simple">10.3897/zookeys.1038.55258.figure33</object-id><object-id xmlns:xlink="http://www.w3.org/1999/xlink" content-type="arpha" xlink:type="simple">BF7A8037-E29C-527A-9BBE-F59A11405500</object-id><label>Figure 33.</label><caption><p><italic><tp:taxon-name><tp:taxon-name-part taxon-name-part-type="genus" reg="Vipiomorpha">Vipiomorpha</tp:taxon-name-part><tp:taxon-name-part taxon-name-part-type="species" reg="ypsilon">ypsilon</tp:taxon-name-part></tp:taxon-name></italic> Tobias, 1962, ♀, habitus, lateral view.</p></caption><graphic xmlns:xlink="http://www.w3.org/1999/xlink" xlink:href="zookeys-1038-105-g033.jpg" position="float" orientation="portrait" xlink:type="simple" id="oo_544882.jpg"><uri content-type="original_file" xlink:type="simple">https://binary.pensoft.net/fig/544882</uri></graphic></fig><fig id="F34" position="float" orientation="portrait"><object-id xmlns:xlink="http://www.w3.org/1999/xlink" content-type="doi" xlink:type="simple">10.3897/zookeys.1038.55258.figure34</object-id><object-id xmlns:xlink="http://www.w3.org/1999/xlink" content-type="arpha" xlink:type="simple">40E0639E-EF35-57F7-88D0-F529244C3FCC</object-id><label>Figure 34.</label><caption><p><italic><tp:taxon-name><tp:taxon-name-part taxon-name-part-type="genus" reg="Vipiomorpha">Vipiomorpha</tp:taxon-name-part><tp:taxon-name-part taxon-name-part-type="species" reg="ypsilon">ypsilon</tp:taxon-name-part></tp:taxon-name></italic> Tobias, 1962. ♀ <bold>a</bold> fore wing <bold>b</bold> hind wing <bold>c</bold> mesosoma, lateral view <bold>d</bold> mesosoma, dorsal view <bold>e</bold> metasoma, dorsal view <bold>f</bold> hind leg, lateral view <bold>g</bold> head, anterior view <bold>h</bold> head, dorsal view <bold>i</bold> head, lateral view <bold>j</bold> scapus outer side, lateral view <bold>k</bold> apex of antenna <bold>l</bold> apex of ovipositor, lateral view.</p></caption><graphic xmlns:xlink="http://www.w3.org/1999/xlink" xlink:href="zookeys-1038-105-g034.jpg" position="float" orientation="portrait" xlink:type="simple" id="oo_544883.jpg"><uri content-type="original_file" xlink:type="simple">https://binary.pensoft.net/fig/544883</uri></graphic></fig></tp:treatment-sec></tp:taxon-treatment>
