# Supplementary material for: A new genus and eight newly recorded genera of Braconinae Nees (Hymenoptera, Braconidae) from China, with descriptions of fourteen new species
Source: Zookeys. 2021 May 19;1038:105–78. doi: 10.3897/zookeys.1038.55258 (PMC9341518; doi:10.3897/zookeys.1038.55258)
Supplement: XML Treatment for Vipiomorpha yunnanensis [file zookeys.1038.55258-treatment27.xml]

<!DOCTYPE tp:taxon-treatment
  PUBLIC "-//TaxonX//DTD Taxonomic Treatment Publishing DTD v0 20100105//EN" "tax-treatment-NSO.dtd">
<tp:taxon-treatment xmlns:tp="http://www.plazi.org/taxpub"><tp:treatment-meta><kwd-group><label>Taxon classification</label><kwd>
              <named-content content-type="kingdom">Animalia</named-content>
            </kwd><kwd>
              <named-content content-type="order">Hymenoptera</named-content>
            </kwd><kwd>
              <named-content content-type="family">Braconidae</named-content>
            </kwd></kwd-group><mixed-citation publication-type="journal"><person-group><name><surname>Li</surname><given-names>Yang</given-names></name><name><surname>van Achterberg</surname><given-names>Cornelis</given-names></name><name><surname>Chen</surname><given-names>Xue-xin</given-names></name></person-group><article-title>A new genus and eight newly recorded genera of <tp:taxon-name><tp:taxon-name-part taxon-name-part-type="subfamily">Braconinae</tp:taxon-name-part></tp:taxon-name> Nees (<tp:taxon-name><tp:taxon-name-part taxon-name-part-type="order">Hymenoptera</tp:taxon-name-part></tp:taxon-name>, <tp:taxon-name><tp:taxon-name-part taxon-name-part-type="family">Braconidae</tp:taxon-name-part></tp:taxon-name>) from China, with descriptions of fourteen new species</article-title><source>Zookeys</source><day>19</day><month>05</month><year>2021</year><volume>1038</volume><fpage>105</fpage><lpage>178</lpage><pub-id pub-id-type="doi">10.3897/zookeys.1038.55258</pub-id></mixed-citation></tp:treatment-meta><tp:nomenclature><tp:taxon-name>
            <object-id xmlns:xlink="http://www.w3.org/1999/xlink" content-type="arpha" xlink:type="simple">7B2FB679-9AEF-504D-A423-D7D4D93EB3B1</object-id>
            <tp:taxon-name-part taxon-name-part-type="genus" reg="Vipiomorpha">Vipiomorpha</tp:taxon-name-part>
            <tp:taxon-name-part taxon-name-part-type="species" reg="yunnanensis">yunnanensis</tp:taxon-name-part>
            <object-id xmlns:xlink="http://www.w3.org/1999/xlink" content-type="zoobank" xlink:type="simple">http://zoobank.org/BF499D14-CA6F-4F54-98EC-ED79AF97EB60</object-id>
          </tp:taxon-name><tp:taxon-status xmlns:xlink="http://www.w3.org/1999/xlink" xlink:type="simple">sp. nov.</tp:taxon-status><xref ref-type="fig" rid="F35">Figures 35</xref><xref ref-type="fig" rid="F36">, 36</xref></tp:nomenclature><tp:treatment-sec sec-type="material" id="SECID0ETEBK"><title>Material examined.</title><p><bold><italic>Holotype</italic></bold>: ♀, China, Yunnan Prov., Jingkan, 18.V.1983, Liao Yichang, No. 841267 (<named-content xmlns:xlink="http://www.w3.org/1999/xlink" content-type="dwc:institutional_code" xlink:type="simple">ZJUH</named-content>).</p></tp:treatment-sec><tp:treatment-sec sec-type="diagnosis" id="SECID0EDFBK"><title>Diagnosis.</title><p>This new species is very similar to <italic><tp:taxon-name><tp:taxon-name-part taxon-name-part-type="genus" reg="Vipiomorpha">Vipiomorpha</tp:taxon-name-part><tp:taxon-name-part taxon-name-part-type="species" reg="ypsilon">ypsilon</tp:taxon-name-part></tp:taxon-name></italic> Tobias, 1962 [China; Korea; Russia], but can be separated from the latter by the following characters: in dorsal view length of eye 2.3× temple (1.5× in <italic><tp:taxon-name><tp:taxon-name-part taxon-name-part-type="genus" reg="Vipiomorpha">V.</tp:taxon-name-part><tp:taxon-name-part taxon-name-part-type="species" reg="ypsilon">ypsilon</tp:taxon-name-part></tp:taxon-name></italic>); mesoscutum reddish yellow (black); hind wing vein 2-SC+R 1.2× as long as vein 1r-m (0.7×); median spots of T II touching lateral spots anteriorly (not touching lateral spots); T V largely rugose (largely smooth); scape blackish brown (yellowish brown, with a black brown streak dorsally); pterostigma yellowish brown (blackish brown).</p></tp:treatment-sec><tp:treatment-sec sec-type="description" id="SECID0E6FBK"><title>Description.</title><p>Holotype, ♀, length of body 6.6 mm, of fore wing 6.0 mm, of ovipositor sheath 8.0 mm.</p><fig id="F35" position="float" orientation="portrait"><object-id xmlns:xlink="http://www.w3.org/1999/xlink" content-type="doi" xlink:type="simple">10.3897/zookeys.1038.55258.figure35</object-id><object-id xmlns:xlink="http://www.w3.org/1999/xlink" content-type="arpha" xlink:type="simple">8B89DF82-1F27-595A-8B69-91613EDAD98B</object-id><label>Figure 35.</label><caption><p><italic><tp:taxon-name><tp:taxon-name-part taxon-name-part-type="genus" reg="Vipiomorpha">Vipiomorpha</tp:taxon-name-part><tp:taxon-name-part taxon-name-part-type="species" reg="yunnanensis">yunnanensis</tp:taxon-name-part></tp:taxon-name></italic> sp. nov., ♀, holotype, habitus, lateral view.</p></caption><graphic xmlns:xlink="http://www.w3.org/1999/xlink" xlink:href="zookeys-1038-105-g035.jpg" position="float" orientation="portrait" xlink:type="simple" id="oo_544884.jpg"><uri content-type="original_file" xlink:type="simple">https://binary.pensoft.net/fig/544884</uri></graphic></fig><fig id="F36" position="float" orientation="portrait"><object-id xmlns:xlink="http://www.w3.org/1999/xlink" content-type="doi" xlink:type="simple">10.3897/zookeys.1038.55258.figure36</object-id><object-id xmlns:xlink="http://www.w3.org/1999/xlink" content-type="arpha" xlink:type="simple">F26BED5E-2965-5174-8CE3-EE280B5AFF4C</object-id><label>Figure 36.</label><caption><p><italic><tp:taxon-name><tp:taxon-name-part taxon-name-part-type="genus" reg="Vipiomorpha">Vipiomorpha</tp:taxon-name-part><tp:taxon-name-part taxon-name-part-type="species" reg="yunnanensis">yunnanensis</tp:taxon-name-part></tp:taxon-name></italic> sp. nov., ♀, holotype <bold>a</bold> fore wing <bold>b</bold> hind wing <bold>c</bold> mesosoma, lateral view <bold>d</bold> mesosoma, dorsal view <bold>e</bold> metasoma, dorsal view <bold>f</bold> hind leg, lateral view <bold>g</bold> head, anterior view <bold>h</bold> head, dorsal view <bold>i</bold> head, lateral view <bold>j</bold> scapus outer side, lateral view <bold>k</bold> apex of antenna <bold>l</bold> apex of ovipositor, lateral view.</p></caption><graphic xmlns:xlink="http://www.w3.org/1999/xlink" xlink:href="zookeys-1038-105-g036.jpg" position="float" orientation="portrait" xlink:type="simple" id="oo_544885.jpg"><uri content-type="original_file" xlink:type="simple">https://binary.pensoft.net/fig/544885</uri></graphic></fig><p><bold><italic>Head</italic>.</bold> Antenna with 50 antennomeres; apical antennomere acute, 1.5× longer than its maximum width (Fig. <xref ref-type="fig" rid="F36">36k</xref>); third antennomere 1.2 and 1.3× longer than fourth and fifth, respectively, the latter 1.6× longer than wide; median antennomeres ca. 1.1× longer than their width; malar suture with dense short setae (Fig. <xref ref-type="fig" rid="F36">36i</xref>); clypeus height: inter-tentorial distance: tentorio-ocular distance = 4: 11: 7; clypeus smooth and shiny, with a single row of long setae; eye weakly emarginate(Fig. <xref ref-type="fig" rid="F36">36g</xref>); face largely smooth, with sparse and long setae (Fig. <xref ref-type="fig" rid="F36">36g</xref>); eye height: shortest distance between eyes: head width = 11: 14: 26; frons largely smooth except for a few weak punctures, strongly depressed behind antennal sockets, with a strong median groove (Fig. <xref ref-type="fig" rid="F36">36h</xref>); vertex smooth, but with some sparse short setae; minimum distance between posterior ocelli: minimum diameter of elliptical posterior ocellus: minimum distance between posterior ocellus and eye = 4: 3: 8; temples largely smooth except for a few weak punctures, and with some short setae, slightly narrowed immediately behind eyes (Fig. <xref ref-type="fig" rid="F36">36h</xref>).</p><p><bold><italic>Mesosoma</italic>.</bold> Length of mesosoma 1.5× its height (Fig. <xref ref-type="fig" rid="F36">36c</xref>); anterior margin of pronotum with a single row of short setae; notauli deeply impressed, with a few weak crenulae (Fig. <xref ref-type="fig" rid="F36">36d</xref>); mesoscutum smooth, with short and dense setae posteriorly (Fig. <xref ref-type="fig" rid="F36">36d</xref>); middle lobe of mesoscutum strongly convex medially; scutellar sulcus moderately wide and deep, with crenulae (Fig. <xref ref-type="fig" rid="F36">36d</xref>); scutellum with a few weak punctures, and with dense short setae posteriorly; metanotum strongly convex medially (Fig. <xref ref-type="fig" rid="F36">36d</xref>); propodeum largely smooth, with a complete and crenulate medio-longitudinal groove, with sparse setae medially, and with dense long setae laterally (Fig. <xref ref-type="fig" rid="F36">36d</xref>).</p><p><bold><italic>Wings</italic>.</bold> Fore wing (Fig. <xref ref-type="fig" rid="F36">36a</xref>): r very short; r: SR1: 3-SR: = 19: 19: 3; 1-SR+M straight, and 1.8× longer than 1-M; 2-SR: 3-SR: r-m = 8: 19: 9; first submarginal cell of forewing short; vein SR1 ends basally of mid-point between pterostigma and wing tip (at ca. 0.44); cu-a interstitial. Hind wing (Fig. <xref ref-type="fig" rid="F36">36b</xref>): r-m weakly curved; SC+R1: 2-SC+R: 1r-m = 9: 6: 5.</p><p><bold><italic>Legs</italic>.</bold> Length of fore femur: tibia: tarsus = 20: 23: 30; length of hind femur: tibia: basitarsus = 31: 34: 18; length of hind basitarsus 5.7× its maximum width (Fig. <xref ref-type="fig" rid="F36">36f</xref>).</p><p><bold><italic>Metasoma</italic>.</bold> Length of T I 1.1× its apical width, median area convex and strongly rugose (Fig. <xref ref-type="fig" rid="F36">36e</xref>); lateral grooves of T I strongly crenulate (Fig. <xref ref-type="fig" rid="F36">36e</xref>); median length of T II 0.7× as long as its apical width; T II strongly rugose but antero-lateral areas smooth (Fig. <xref ref-type="fig" rid="F36">36e</xref>); T II without medio-basal area; antero-lateral areas of T II developed and smooth, anterior grooves wide, with a few weak crenulae (Fig. <xref ref-type="fig" rid="F36">36e</xref>); second suture deep and wide, with crenulae, slightly curved medially (Fig. <xref ref-type="fig" rid="F36">36e</xref>); median length of T III 0.37 × as long as its apical width; T III–IV with antero-lateral areas (of T IV weak), and crenulate transverse subposterior groove (Fig. <xref ref-type="fig" rid="F36">36e</xref>); T V with weak crenulate transverse subposterior groove; T III–VI rugose except posteriorly (T V and T VI weakly so); T VII largely smooth, and with some long setae posteriorly; hypopygium rather acute apically, far beyond level of apex of metasoma; ovipositor sheath 1.33 × as long as fore wing.</p><p><bold><italic>Colour</italic>.</bold> Largely yellow (Fig. <xref ref-type="fig" rid="F35">35</xref>); antenna, eye, mandible apically, claws, middle tibia and tarsus, hind femur, tibia and tarsus and ovipositor sheath black (Figs <xref ref-type="fig" rid="F35">35</xref>, <xref ref-type="fig" rid="F36">36g, f</xref>); T I black, T II–IV largely black (except posteriorly and T IV laterally), and with a yellow Y-shaped spot, T V black medio-anteriorly (Fig. <xref ref-type="fig" rid="F36">36e</xref>); wing membrane infuscate, pterostigma and veins yellowish brown (Fig. <xref ref-type="fig" rid="F36">36a, b</xref>).</p></tp:treatment-sec><tp:treatment-sec sec-type="biology" id="SECID0E5MBK"><title>Biology.</title><p>Unknown.</p></tp:treatment-sec><tp:treatment-sec sec-type="distribution" id="SECID0EDNBK"><title>Distribution.</title><p>China (Yunnan).</p></tp:treatment-sec><tp:treatment-sec sec-type="etymology" id="SECID0EINBK"><title>Etymology.</title><p>Named after its type locality, the southwestern province of Yunnan.</p></tp:treatment-sec></tp:taxon-treatment>
