# Supplementary material for: A new genus and eight newly recorded genera of Braconinae Nees (Hymenoptera, Braconidae) from China, with descriptions of fourteen new species
Source: Zookeys. 2021 May 19;1038:105–78. doi: 10.3897/zookeys.1038.55258 (PMC9341518; doi:10.3897/zookeys.1038.55258)
Supplement: XML Treatment for Zaglyptogastra [file zookeys.1038.55258-treatment28.xml]

<!DOCTYPE tp:taxon-treatment
  PUBLIC "-//TaxonX//DTD Taxonomic Treatment Publishing DTD v0 20100105//EN" "tax-treatment-NSO.dtd">
<tp:taxon-treatment xmlns:tp="http://www.plazi.org/taxpub"><tp:treatment-meta><kwd-group><label>Taxon classification</label><kwd>
              <named-content content-type="kingdom">Animalia</named-content>
            </kwd><kwd>
              <named-content content-type="order">Hymenoptera</named-content>
            </kwd><kwd>
              <named-content content-type="family">Braconidae</named-content>
            </kwd></kwd-group><mixed-citation publication-type="journal"><person-group><name><surname>Li</surname><given-names>Yang</given-names></name><name><surname>van Achterberg</surname><given-names>Cornelis</given-names></name><name><surname>Chen</surname><given-names>Xue-xin</given-names></name></person-group><article-title>A new genus and eight newly recorded genera of <tp:taxon-name><tp:taxon-name-part taxon-name-part-type="subfamily">Braconinae</tp:taxon-name-part></tp:taxon-name> Nees (<tp:taxon-name><tp:taxon-name-part taxon-name-part-type="order">Hymenoptera</tp:taxon-name-part></tp:taxon-name>, <tp:taxon-name><tp:taxon-name-part taxon-name-part-type="family">Braconidae</tp:taxon-name-part></tp:taxon-name>) from China, with descriptions of fourteen new species</article-title><source>Zookeys</source><day>19</day><month>05</month><year>2021</year><volume>1038</volume><fpage>105</fpage><lpage>178</lpage><pub-id pub-id-type="doi">10.3897/zookeys.1038.55258</pub-id></mixed-citation></tp:treatment-meta><tp:nomenclature><label>Genus</label><tp:taxon-name>
            <object-id xmlns:xlink="http://www.w3.org/1999/xlink" content-type="arpha" xlink:type="simple">76D57059-AD47-5C86-9090-A26915234B6C</object-id>
            <tp:taxon-name-part taxon-name-part-type="genus" reg="Zaglyptogastra">Zaglyptogastra</tp:taxon-name-part>
          </tp:taxon-name><tp:taxon-authority>Ashmead, 1900</tp:taxon-authority><xref ref-type="fig" rid="F37">Figures 37</xref><xref ref-type="fig" rid="F38">, 38</xref><xref ref-type="fig" rid="F39">, 39</xref><xref ref-type="fig" rid="F40">, 40</xref><tp:nomenclature-citation-list><tp:nomenclature-citation><tp:taxon-name>
                <tp:taxon-name-part taxon-name-part-type="genus" reg="Zaglyptogastra">Zaglyptogastra</tp:taxon-name-part>
              </tp:taxon-name><comment>Ashmead, 1900: 137; <xref ref-type="bibr" rid="B33">Quicke 1981</xref>: 494, <xref ref-type="bibr" rid="B38">1987</xref>: 136; <xref ref-type="bibr" rid="B13">El-Heneidy and Quicke 1991</xref>: 185. Type-species: <tp:taxon-name><tp:taxon-name-part taxon-name-part-type="genus" reg="Zaglyptogastra">Zaglyptogastra</tp:taxon-name-part><tp:taxon-name-part taxon-name-part-type="species" reg="abbotti">abbotti</tp:taxon-name-part></tp:taxon-name> Ashmead, 1900 (Monobasic and original designation).</comment></tp:nomenclature-citation><tp:nomenclature-citation><tp:taxon-name>
                <tp:taxon-name-part taxon-name-part-type="genus" reg="Eumorpha">Eumorpha</tp:taxon-name-part>
              </tp:taxon-name><comment>Szépligeti, 1908: 35. Type-species: <tp:taxon-name><tp:taxon-name-part taxon-name-part-type="genus" reg="Eumorpha">Eumorpha</tp:taxon-name-part><tp:taxon-name-part taxon-name-part-type="species" reg="nigripennis">nigripennis</tp:taxon-name-part></tp:taxon-name> Szépligeti, 1908 (Monobasic). Synonymised by <xref ref-type="bibr" rid="B13">El-Heneidy and Quicke 1991</xref>: 185.</comment></tp:nomenclature-citation><tp:nomenclature-citation><tp:taxon-name>
                <tp:taxon-name-part taxon-name-part-type="genus" reg="Holcobracon">Holcobracon</tp:taxon-name-part>
              </tp:taxon-name><comment>Cameron, 1909: 19 (not Cameron 1905). Type-species: <tp:taxon-name><tp:taxon-name-part taxon-name-part-type="genus" reg="Holcobracon">Holcobracon</tp:taxon-name-part><tp:taxon-name-part taxon-name-part-type="species" reg="erythraspis">erythraspis</tp:taxon-name-part></tp:taxon-name> Cameron, 1909 (Monobasic). Synonymised by <xref ref-type="bibr" rid="B33">Quicke 1981</xref>: 493.</comment></tp:nomenclature-citation><tp:nomenclature-citation><tp:taxon-name>
                <tp:taxon-name-part taxon-name-part-type="genus" reg="Calliidia">Calliidia</tp:taxon-name-part>
              </tp:taxon-name><comment>Schulz, 1911: 68 (not Hubner 1806, Frieze 1899). Replacement name for <tp:taxon-name><tp:taxon-name-part taxon-name-part-type="genus" reg="Eumorpha">Eumorpha</tp:taxon-name-part></tp:taxon-name> Szépligeti, 1908.</comment></tp:nomenclature-citation><tp:nomenclature-citation><tp:taxon-name>
                <tp:taxon-name-part taxon-name-part-type="genus" reg="Megagonia">Megagonia</tp:taxon-name-part>
              </tp:taxon-name><comment>Szépligeti, 1906: 582. Type-species: <tp:taxon-name><tp:taxon-name-part taxon-name-part-type="genus" reg="Megagonia">Megagonia</tp:taxon-name-part><tp:taxon-name-part taxon-name-part-type="species" reg="seminigra">seminigra</tp:taxon-name-part></tp:taxon-name> Szépligeti, 1906 (Designated by <xref ref-type="bibr" rid="B67">Viereck 1914</xref>: 90). Synonymised by <xref ref-type="bibr" rid="B33">Quicke 1981</xref>: 493.</comment></tp:nomenclature-citation><tp:nomenclature-citation><tp:taxon-name>
                <tp:taxon-name-part taxon-name-part-type="genus" reg="Holconotus">Holconotus</tp:taxon-name-part>
              </tp:taxon-name><comment>Fahringer, 1928: 19 (not Schmidt-Goebel 1846, Agassiz 1854 or Foerster 1863). Replacement name for <tp:taxon-name><tp:taxon-name-part taxon-name-part-type="genus" reg="Holcobracon">Holcobracon</tp:taxon-name-part></tp:taxon-name> Cameron, 1909.</comment></tp:nomenclature-citation><tp:nomenclature-citation><tp:taxon-name>
                <tp:taxon-name-part taxon-name-part-type="genus" reg="Holcosomius">Holcosomius</tp:taxon-name-part>
              </tp:taxon-name><comment>Fahringer, 1935: 634. Replacement name for <tp:taxon-name><tp:taxon-name-part taxon-name-part-type="genus" reg="Holconotus">Holconotus</tp:taxon-name-part></tp:taxon-name> Fahringer, 1928.</comment></tp:nomenclature-citation></tp:nomenclature-citation-list></tp:nomenclature><tp:treatment-sec sec-type="diagnosis" id="SECID0E2TBK"><title>Diagnosis.</title><p>Body medium-sized to large; terminal antennomeres sometimes acute apically; median antennomeres usually wider than long; in lateral view scapus without double margin at inner side apically and concave apico-laterally, ventrally longer than dorsally; eye glabrous, large (smaller in male) and weakly emarginate; face often sculptured; clypeus moderately narrow, often flattened and without dorsal carina; malar suture moderately developed, often rugose; labio-maxillary complex normal, not elongate; frons depressed, with a weak to moderately developed median groove; mesosoma largely smooth and shiny; notauli weak, often only present anteriorly; scutellar sulcus narrow and usually crenulate; mesopleural suture smooth; precoxal suture absent; metanotum convex medially, and with a short median carina, somewhat protruding; propodeum often smooth, without medio-longitudinal carina or groove; angle between veins 1-SR and C+SC+R of fore wing more than 75°; marginal cell moderated long, vein SR1 reaching the wing margin at least 0.8× of distance between pterostigma and wing tip; second submarginal cell of fore wing usually more or less parallel-sided; fore wing vein r-m usually with both a distinct anterior and posterior bulla; fore wing vein 1-SR+M usually strongly bent after arising from 1-M, sometimes more or less evenly curved to straight; fore wing vein cu-a interstitial to distinctly postfurcal; fore wing vein 3-CU1 usually distinctly thickened posteriorly; hind wing vein 1r-m usually longer or at least as long as vein SC+R1, rarely shorter; apex of hind wing vein C+SC+R with more than one especially thickened bristle; claws simple; metasomal tergites usually largely strongly sculptured, rarely smooth; T I without medio-longitudinal carina, dorso-lateral carinae present or absent; T II usually with a weakly to strongly raised medio-basal triangular area which usually has similar sculpture as remainder of T; T II–IV often with strong antero-lateral areas and grooves; T III–V often with strongly crenulate transverse subposterior grooves, rarely absent; hypopygium rather acute apically; ovipositor usually as long as or longer than fore wing, with some (three or four) depressions and upper valve enlarged, subapically without dorsal nodus and ventral serrations (rarely distinct).</p></tp:treatment-sec><tp:treatment-sec sec-type="biology" id="SECID0EAUBK"><title>Biology.</title><p><xref ref-type="bibr" rid="B34">Quicke (1983)</xref> reported only one species, <italic><tp:taxon-name><tp:taxon-name-part taxon-name-part-type="genus" reg="Tryphocharia">Tryphocharia</tp:taxon-name-part><tp:taxon-name-part taxon-name-part-type="species" reg="princeps">princeps</tp:taxon-name-part></tp:taxon-name></italic> (Blackburn) (<tp:taxon-name><tp:taxon-name-part taxon-name-part-type="order">Coleoptera</tp:taxon-name-part></tp:taxon-name>: <tp:taxon-name><tp:taxon-name-part taxon-name-part-type="family">Cerambycidae</tp:taxon-name-part></tp:taxon-name>) as a host of <italic><tp:taxon-name><tp:taxon-name-part taxon-name-part-type="genus" reg="Zaglyptogastra">Z.</tp:taxon-name-part><tp:taxon-name-part taxon-name-part-type="species" reg="cristata">cristata</tp:taxon-name-part></tp:taxon-name></italic> (Szépligeti).</p></tp:treatment-sec><tp:treatment-sec sec-type="distribution" id="SECID0EKVBK"><title>Distribution.</title><p>Afrotropical; Australasian; Oriental; Palaearctic.</p></tp:treatment-sec><tp:treatment-sec sec-type="notes" id="SECID0EPVBK"><title>Note.</title><p>This genus is newly recorded from the Oriental region.</p></tp:treatment-sec><tp:treatment-sec><!--Section generated to contain objects referenced in tp:taxon-treatment.--><fig id="F37" position="float" orientation="portrait"><object-id xmlns:xlink="http://www.w3.org/1999/xlink" content-type="doi" xlink:type="simple">10.3897/zookeys.1038.55258.figure37</object-id><object-id xmlns:xlink="http://www.w3.org/1999/xlink" content-type="arpha" xlink:type="simple">3772ADD4-0B50-53BE-8A4F-1D0F036F29A7</object-id><label>Figure 37.</label><caption><p><italic><tp:taxon-name><tp:taxon-name-part taxon-name-part-type="genus" reg="Zaglyptogastra">Zaglyptogastra</tp:taxon-name-part><tp:taxon-name-part taxon-name-part-type="species" reg="exilis">exilis</tp:taxon-name-part></tp:taxon-name></italic> sp. nov., ♀, holotype, habitus, lateral view.</p></caption><graphic xmlns:xlink="http://www.w3.org/1999/xlink" xlink:href="zookeys-1038-105-g037.jpg" position="float" orientation="portrait" xlink:type="simple" id="oo_544886.jpg"><uri content-type="original_file" xlink:type="simple">https://binary.pensoft.net/fig/544886</uri></graphic></fig><fig id="F38" position="float" orientation="portrait"><object-id xmlns:xlink="http://www.w3.org/1999/xlink" content-type="doi" xlink:type="simple">10.3897/zookeys.1038.55258.figure38</object-id><object-id xmlns:xlink="http://www.w3.org/1999/xlink" content-type="arpha" xlink:type="simple">6EB54079-F2E0-53DA-A61D-051D979F45C3</object-id><label>Figure 38.</label><caption><p><italic><tp:taxon-name><tp:taxon-name-part taxon-name-part-type="genus" reg="Zaglyptogastra">Zaglyptogastra</tp:taxon-name-part><tp:taxon-name-part taxon-name-part-type="species" reg="exilis">exilis</tp:taxon-name-part></tp:taxon-name></italic> sp. nov., ♀, holotype <bold>a</bold> fore wing <bold>b</bold> hind wing <bold>c</bold> mesosoma, lateral view <bold>d</bold> mesosoma, dorsal view <bold>e</bold> metasoma, dorsal view <bold>f</bold> hind leg, lateral view <bold>g</bold> head, anterior view <bold>h</bold> head, dorsal view <bold>i</bold> head, lateral view <bold>j</bold> scapus outer side, lateral view <bold>k</bold> apex of ovipositor, lateral view.</p></caption><graphic xmlns:xlink="http://www.w3.org/1999/xlink" xlink:href="zookeys-1038-105-g038.jpg" position="float" orientation="portrait" xlink:type="simple" id="oo_544887.jpg"><uri content-type="original_file" xlink:type="simple">https://binary.pensoft.net/fig/544887</uri></graphic></fig><fig id="F39" position="float" orientation="portrait"><object-id xmlns:xlink="http://www.w3.org/1999/xlink" content-type="doi" xlink:type="simple">10.3897/zookeys.1038.55258.figure39</object-id><object-id xmlns:xlink="http://www.w3.org/1999/xlink" content-type="arpha" xlink:type="simple">AB3CB513-6787-5B56-9C0B-E0FD56739A23</object-id><label>Figure 39.</label><caption><p><italic><tp:taxon-name><tp:taxon-name-part taxon-name-part-type="genus" reg="Zaglyptogastra">Zaglyptogastra</tp:taxon-name-part><tp:taxon-name-part taxon-name-part-type="species" reg="tricolor">tricolor</tp:taxon-name-part></tp:taxon-name></italic> sp. nov., ♀, holotype, habitus, lateral view.</p></caption><graphic xmlns:xlink="http://www.w3.org/1999/xlink" xlink:href="zookeys-1038-105-g039.jpg" position="float" orientation="portrait" xlink:type="simple" id="oo_544888.jpg"><uri content-type="original_file" xlink:type="simple">https://binary.pensoft.net/fig/544888</uri></graphic></fig><fig id="F40" position="float" orientation="portrait"><object-id xmlns:xlink="http://www.w3.org/1999/xlink" content-type="doi" xlink:type="simple">10.3897/zookeys.1038.55258.figure40</object-id><object-id xmlns:xlink="http://www.w3.org/1999/xlink" content-type="arpha" xlink:type="simple">8FA9E3EB-40DA-5BCC-9FD0-DB08C2EC7B30</object-id><label>Figure 40.</label><caption><p><italic><tp:taxon-name><tp:taxon-name-part taxon-name-part-type="genus" reg="Zaglyptogastra">Zaglyptogastra</tp:taxon-name-part><tp:taxon-name-part taxon-name-part-type="species" reg="tricolor">tricolor</tp:taxon-name-part></tp:taxon-name></italic> sp. nov., ♀, holotype <bold>a</bold> fore wing <bold>b</bold> hind wing <bold>c</bold> mesosoma, lateral view <bold>d</bold> mesosoma, dorsal view <bold>e</bold> metasoma, dorsal view <bold>f</bold> hind leg, lateral view <bold>g</bold> head, anterior view <bold>h</bold> head, dorsal view <bold>i</bold> head, lateral view <bold>j</bold> scapus outer side, lateral view <bold>k</bold> apex of ovipositor, lateral view.</p></caption><graphic xmlns:xlink="http://www.w3.org/1999/xlink" xlink:href="zookeys-1038-105-g040.jpg" position="float" orientation="portrait" xlink:type="simple" id="oo_544889.jpg"><uri content-type="original_file" xlink:type="simple">https://binary.pensoft.net/fig/544889</uri></graphic></fig></tp:treatment-sec><ref-list><ref id="B33"><mixed-citation xmlns:xlink="http://www.w3.org/1999/xlink" xlink:type="simple"><person-group><name name-style="western"><surname>Quicke</surname><given-names>DLJ</given-names></name></person-group> (<year>1981</year>) <article-title>A reclassification of some Oriental and Ethiopian species of <tp:taxon-name><tp:taxon-name-part taxon-name-part-type="subfamily">Braconinae</tp:taxon-name-part></tp:taxon-name> (<tp:taxon-name><tp:taxon-name-part taxon-name-part-type="order">Hymenoptera</tp:taxon-name-part></tp:taxon-name>: <tp:taxon-name><tp:taxon-name-part taxon-name-part-type="family">Braconidae</tp:taxon-name-part></tp:taxon-name>).</article-title><source>Oriental Insects</source><volume>14</volume>(<issue>4</issue>): <fpage>493</fpage>–<lpage>498</lpage>. <ext-link xlink:type="simple" ext-link-type="doi" xlink:href="10.1080/00305316.1980.10434834">https://doi.org/10.1080/00305316.1980.10434834</ext-link></mixed-citation></ref><ref id="B38"><mixed-citation xmlns:xlink="http://www.w3.org/1999/xlink" xlink:type="simple"><person-group><name name-style="western"><surname>Quicke</surname><given-names>DLJ</given-names></name></person-group> (<year>1987</year>) <article-title>The old world genera of braconine wasps (<tp:taxon-name><tp:taxon-name-part taxon-name-part-type="order">Hymenoptera</tp:taxon-name-part></tp:taxon-name>: <tp:taxon-name><tp:taxon-name-part taxon-name-part-type="family">Braconidae</tp:taxon-name-part></tp:taxon-name>).</article-title><source>Journal of National History</source><volume>21</volume>: <fpage>43</fpage>–<lpage>157</lpage>. <ext-link xlink:type="simple" ext-link-type="doi" xlink:href="10.1080/00222938700770031">https://doi.org/10.1080/00222938700770031</ext-link></mixed-citation></ref><ref id="B13"><mixed-citation xmlns:xlink="http://www.w3.org/1999/xlink" xlink:type="simple"><person-group><name name-style="western"><surname>El-Heneidy</surname><given-names>AH</given-names></name><name name-style="western"><surname>Quicke</surname><given-names>DLJ</given-names></name></person-group> (<year>1991</year>) <article-title>The Indo-Australian species of the braconine wasp genus <italic><tp:taxon-name><tp:taxon-name-part taxon-name-part-type="genus">Zaglyptogastra</tp:taxon-name-part></tp:taxon-name></italic> Ashmead.</article-title><source>Journal of Natural History</source><volume>25</volume>: <fpage>183</fpage>–<lpage>201</lpage>. <ext-link xlink:type="simple" ext-link-type="doi" xlink:href="10.1080/00222939100770111">https://doi.org/10.1080/00222939100770111</ext-link></mixed-citation></ref><ref id="B67"><mixed-citation xmlns:xlink="http://www.w3.org/1999/xlink" xlink:type="simple"><person-group><name name-style="western"><surname>Viereck</surname><given-names>HL</given-names></name></person-group> (<year>1914</year>) Type Species of the Genera of <tp:taxon-name><tp:taxon-name-part taxon-name-part-type="genus">Ichneumon</tp:taxon-name-part></tp:taxon-name> Flies. United States National Museum Bulletin No. 83, 186 pp. <ext-link xlink:type="simple" ext-link-type="doi" xlink:href="10.5479/si.03629236.83.1">https://doi.org/10.5479/si.03629236.83.1</ext-link></mixed-citation></ref><ref id="B34"><mixed-citation xmlns:xlink="http://www.w3.org/1999/xlink" xlink:type="simple"><person-group><name name-style="western"><surname>Quicke</surname><given-names>DLJ</given-names></name></person-group> (<year>1983</year>) <article-title>Some new host records for genera and species of <tp:taxon-name><tp:taxon-name-part taxon-name-part-type="subfamily">Braconinae</tp:taxon-name-part></tp:taxon-name> (<tp:taxon-name><tp:taxon-name-part taxon-name-part-type="order">Hymenoptera</tp:taxon-name-part></tp:taxon-name>: <tp:taxon-name><tp:taxon-name-part taxon-name-part-type="family">Braconidae</tp:taxon-name-part></tp:taxon-name>) including economically important species.</article-title><source>Entomologist’s Monthly Magazine</source><volume>119</volume>: <fpage>91</fpage>–<lpage>93</lpage>.</mixed-citation></ref></ref-list></tp:taxon-treatment>
