# Supplementary material for: A new genus and eight newly recorded genera of Braconinae Nees (Hymenoptera, Braconidae) from China, with descriptions of fourteen new species
Source: Zookeys. 2021 May 19;1038:105–78. doi: 10.3897/zookeys.1038.55258 (PMC9341518; doi:10.3897/zookeys.1038.55258)
Supplement: XML Treatment for Zaglyptogastra exilis [file zookeys.1038.55258-treatment29.xml]

<!DOCTYPE tp:taxon-treatment
  PUBLIC "-//TaxonX//DTD Taxonomic Treatment Publishing DTD v0 20100105//EN" "tax-treatment-NSO.dtd">
<tp:taxon-treatment xmlns:tp="http://www.plazi.org/taxpub"><tp:treatment-meta><kwd-group><label>Taxon classification</label><kwd>
              <named-content content-type="kingdom">Animalia</named-content>
            </kwd><kwd>
              <named-content content-type="order">Hymenoptera</named-content>
            </kwd><kwd>
              <named-content content-type="family">Braconidae</named-content>
            </kwd></kwd-group><mixed-citation publication-type="journal"><person-group><name><surname>Li</surname><given-names>Yang</given-names></name><name><surname>van Achterberg</surname><given-names>Cornelis</given-names></name><name><surname>Chen</surname><given-names>Xue-xin</given-names></name></person-group><article-title>A new genus and eight newly recorded genera of <tp:taxon-name><tp:taxon-name-part taxon-name-part-type="subfamily">Braconinae</tp:taxon-name-part></tp:taxon-name> Nees (<tp:taxon-name><tp:taxon-name-part taxon-name-part-type="order">Hymenoptera</tp:taxon-name-part></tp:taxon-name>, <tp:taxon-name><tp:taxon-name-part taxon-name-part-type="family">Braconidae</tp:taxon-name-part></tp:taxon-name>) from China, with descriptions of fourteen new species</article-title><source>Zookeys</source><day>19</day><month>05</month><year>2021</year><volume>1038</volume><fpage>105</fpage><lpage>178</lpage><pub-id pub-id-type="doi">10.3897/zookeys.1038.55258</pub-id></mixed-citation></tp:treatment-meta><tp:nomenclature><tp:taxon-name>
            <object-id xmlns:xlink="http://www.w3.org/1999/xlink" content-type="arpha" xlink:type="simple">1FB49FBF-73BB-5E05-9679-5679679ECDE4</object-id>
            <tp:taxon-name-part taxon-name-part-type="genus" reg="Zaglyptogastra">Zaglyptogastra</tp:taxon-name-part>
            <tp:taxon-name-part taxon-name-part-type="species" reg="exilis">exilis</tp:taxon-name-part>
            <object-id xmlns:xlink="http://www.w3.org/1999/xlink" content-type="zoobank" xlink:type="simple">http://zoobank.org/824F1AF8-6127-4BCE-A387-894E9C488B46</object-id>
          </tp:taxon-name><tp:taxon-status xmlns:xlink="http://www.w3.org/1999/xlink" xlink:type="simple">sp. nov.</tp:taxon-status><xref ref-type="fig" rid="F37">Figures 37</xref><xref ref-type="fig" rid="F38">, 38</xref></tp:nomenclature><tp:treatment-sec sec-type="material" id="SECID0EE2BK"><title>Material examined.</title><p><bold><italic>Holotype</italic></bold>: ♀, China, Hainan Prov., Jianfengling, 1.IV.1984, Gu Maobin, No. IOZ(E)1964587 (<named-content xmlns:xlink="http://www.w3.org/1999/xlink" content-type="dwc:institutional_code" xlink:type="simple">IZCAS</named-content>).</p></tp:treatment-sec><tp:treatment-sec sec-type="diagnosis" id="SECID0EU2BK"><title>Diagnosis.</title><p>This new species is very similar to <italic><tp:taxon-name><tp:taxon-name-part taxon-name-part-type="genus" reg="Zaglyptogastra">Zaglyptogastra</tp:taxon-name-part><tp:taxon-name-part taxon-name-part-type="species" reg="abbotti">abbotti</tp:taxon-name-part></tp:taxon-name></italic> Ashmead, 1900 [Indonesia; Malaysia; Thailand], but can be separated from the latter by the following characters: scape blackish brown (brown or yellowish brown dorsally in <italic><tp:taxon-name><tp:taxon-name-part taxon-name-part-type="genus" reg="Zaglyptogastra">Z.</tp:taxon-name-part><tp:taxon-name-part taxon-name-part-type="species" reg="abbotti">abbotti</tp:taxon-name-part></tp:taxon-name></italic>); wing membrane yellow, greyish brown apically, stigmal spot rather large, enclosing entire vein CU1b (greyish brown area of membrane narrower, and stigmal spot small); T V with striae medio-basally (smooth, only with few punctures, without striae).</p></tp:treatment-sec><tp:treatment-sec sec-type="description" id="SECID0EQ3BK"><title>Description.</title><p>Holotype, ♀, length of body 18.6 mm, of fore wing 17.2 mm, of ovipositor sheath 17.0 mm.</p><fig id="F37" position="float" orientation="portrait"><object-id xmlns:xlink="http://www.w3.org/1999/xlink" content-type="doi" xlink:type="simple">10.3897/zookeys.1038.55258.figure37</object-id><object-id xmlns:xlink="http://www.w3.org/1999/xlink" content-type="arpha" xlink:type="simple">3772ADD4-0B50-53BE-8A4F-1D0F036F29A7</object-id><label>Figure 37.</label><caption><p><italic><tp:taxon-name><tp:taxon-name-part taxon-name-part-type="genus" reg="Zaglyptogastra">Zaglyptogastra</tp:taxon-name-part><tp:taxon-name-part taxon-name-part-type="species" reg="exilis">exilis</tp:taxon-name-part></tp:taxon-name></italic> sp. nov., ♀, holotype, habitus, lateral view.</p></caption><graphic xmlns:xlink="http://www.w3.org/1999/xlink" xlink:href="zookeys-1038-105-g037.jpg" position="float" orientation="portrait" xlink:type="simple" id="oo_544886.jpg"><uri content-type="original_file" xlink:type="simple">https://binary.pensoft.net/fig/544886</uri></graphic></fig><fig id="F38" position="float" orientation="portrait"><object-id xmlns:xlink="http://www.w3.org/1999/xlink" content-type="doi" xlink:type="simple">10.3897/zookeys.1038.55258.figure38</object-id><object-id xmlns:xlink="http://www.w3.org/1999/xlink" content-type="arpha" xlink:type="simple">6EB54079-F2E0-53DA-A61D-051D979F45C3</object-id><label>Figure 38.</label><caption><p><italic><tp:taxon-name><tp:taxon-name-part taxon-name-part-type="genus" reg="Zaglyptogastra">Zaglyptogastra</tp:taxon-name-part><tp:taxon-name-part taxon-name-part-type="species" reg="exilis">exilis</tp:taxon-name-part></tp:taxon-name></italic> sp. nov., ♀, holotype <bold>a</bold> fore wing <bold>b</bold> hind wing <bold>c</bold> mesosoma, lateral view <bold>d</bold> mesosoma, dorsal view <bold>e</bold> metasoma, dorsal view <bold>f</bold> hind leg, lateral view <bold>g</bold> head, anterior view <bold>h</bold> head, dorsal view <bold>i</bold> head, lateral view <bold>j</bold> scapus outer side, lateral view <bold>k</bold> apex of ovipositor, lateral view.</p></caption><graphic xmlns:xlink="http://www.w3.org/1999/xlink" xlink:href="zookeys-1038-105-g038.jpg" position="float" orientation="portrait" xlink:type="simple" id="oo_544887.jpg"><uri content-type="original_file" xlink:type="simple">https://binary.pensoft.net/fig/544887</uri></graphic></fig><p><bold><italic>Head</italic>.</bold> Antenna incomplete, with 63 antennomeres remaining; third antennomere 1.4 and 1.6× longer than fourth and fifth, respectively, the latter 0.8× longer than wide; malar suture with dense short setae (Fig. <xref ref-type="fig" rid="F38">38i</xref>); inter-tentorial distance: tentorio-ocular distance = 7: 5; clypeus largely smooth; eye rather emarginated (Fig. <xref ref-type="fig" rid="F38">38g</xref>); face coarsely rugose, with some long setae (Fig. <xref ref-type="fig" rid="F38">38g</xref>); shortest distance between eyes: head width = 24: 42; frons smooth, moderately depressed behind antennal sockets, with a median groove (Fig. <xref ref-type="fig" rid="F38">38h</xref>); vertex smooth, but with some short setae; minimum distance between posterior ocelli: minimum diameter of elliptical posterior ocellus: minimum distance between posterior ocellus and eye = 5: 7: 12; temples largely smooth except for a few weak punctures, and with dense long setae laterally, subparallel immediately behind eyes (Fig. <xref ref-type="fig" rid="F38">38h</xref>).</p><p><bold><italic>Mesosoma</italic>.</bold> Length of mesosoma 2.0× its height (Fig. <xref ref-type="fig" rid="F38">38c</xref>); notauli impressed in anterior half of mesoscutum (Fig. <xref ref-type="fig" rid="F38">38d</xref>); scutellar sulcus moderately wide and deep, with crenulae (Fig. <xref ref-type="fig" rid="F38">38d</xref>); scutellum with some short setae posteriorly; propodeum smooth, with sparse setae medially, and with dense long setae laterally (Fig. <xref ref-type="fig" rid="F38">38d</xref>).</p><p><bold><italic>Wings</italic>.</bold> Fore wing (Fig. <xref ref-type="fig" rid="F38">38a</xref>): pterostigma 3.5× longer than wide; SR1: 3-SR: r = 39: 35: 7; 1-SR+M slightly curved subbasally, and 1.4× longer than 1-M; 2-SR: 3-SR: r-m = 14: 35: 15; 3-CU1 distinctly thickened posteriorly; cu-a slightly postfurcal. Hind wing (Fig. <xref ref-type="fig" rid="F38">38b</xref>): 1r-m 1.2× longer than SC+R1; apex of C+SC+R with nine thickened basal bristles; base with a medium-sized glabrous area distal to vein cu-a.</p><p><bold><italic>Legs</italic>.</bold> Length of fore femur: tibia: tarsus = 34: 39: 49; length of fore basitarsus 4.7× its maximally width; length of hind femur: tibia: basitarsus = 37: 64: 23 (Fig. <xref ref-type="fig" rid="F38">38f</xref>); length of hind basitarsus 6.3× its maximum width.</p><p><bold><italic>Metasoma</italic>.</bold> Length of T I 1.3× its apical width, median area convex and longitudinally rugose (Fig. <xref ref-type="fig" rid="F38">38e</xref>); lateral grooves of T I strongly crenulate (Fig. <xref ref-type="fig" rid="F38">38e</xref>); apical width of T II 1.8× as long as its median length; T II strongly rugose but antero-lateral areas smooth (Fig. <xref ref-type="fig" rid="F38">38e</xref>); T II with large medio-basal area which ends near posterior margin of T II; antero-lateral areas of T II developed and smooth, anterior grooves wide, with a few crenulae (Fig. <xref ref-type="fig" rid="F38">38e</xref>); second suture deep and wide, with crenulae, more or less straight medially (Fig. <xref ref-type="fig" rid="F38">38e</xref>); T III–V with strong antero-lateral areas and grooves, and with strong crenulate transverse subposterior grooves; T III and T IV strongly rugose but antero-lateral areas smooth (Fig. <xref ref-type="fig" rid="F38">38e</xref>); T V weakly rugose antero-medially, smooth laterally and posteriorly; T VI and T VII largely smooth; ovipositor sheath as long as fore wing.</p><p><bold><italic>Colour</italic>.</bold> Head and mesosoma largely yellow (Fig. <xref ref-type="fig" rid="F37">37</xref>); antenna, eye and mandible apically black (Fig. <xref ref-type="fig" rid="F38">38g</xref>); legs largely yellow, tarsi apically and claws black (Fig. <xref ref-type="fig" rid="F38">38f</xref>); ovipositor sheath black, with yellow setae (Fig. <xref ref-type="fig" rid="F37">37</xref>); T I–IV blackish brown (T II yellowish brown medio-basally), T V–VII yellowish brown (Fig. <xref ref-type="fig" rid="F38">38e</xref>); wing membrane 2/3 basally yellow and 1/3 apically brownish (in hind wing up to posterior margin); stigmal spot yellowish brown and reaching vein 2-1A; pterostigma yellow except for extreme apex; veins largely yellow, fore wing veins 1-SR, 3-CU1, apical half of 3-SR and 2-M, SR1, 3-M, hind wing veins SR apically, 2-M medially and apically yellowish brown (Fig. <xref ref-type="fig" rid="F38">38a, b</xref>).</p></tp:treatment-sec><tp:treatment-sec sec-type="biology" id="SECID0EFDCK"><title>Biology.</title><p>Unknown.</p></tp:treatment-sec><tp:treatment-sec sec-type="distribution" id="SECID0EKDCK"><title>Distribution.</title><p>China (Hainan).</p></tp:treatment-sec><tp:treatment-sec sec-type="etymology" id="SECID0EPDCK"><title>Etymology.</title><p>Named after the rather slender body: <italic>exilis</italic> is Latin for slender.</p></tp:treatment-sec></tp:taxon-treatment>
