# Supplementary material for: A new genus and eight newly recorded genera of Braconinae Nees (Hymenoptera, Braconidae) from China, with descriptions of fourteen new species
Source: Zookeys. 2021 May 19;1038:105–78. doi: 10.3897/zookeys.1038.55258 (PMC9341518; doi:10.3897/zookeys.1038.55258)
Supplement: XML Treatment for Zaglyptogastra tricolor [file zookeys.1038.55258-treatment30.xml]

<!DOCTYPE tp:taxon-treatment
  PUBLIC "-//TaxonX//DTD Taxonomic Treatment Publishing DTD v0 20100105//EN" "tax-treatment-NSO.dtd">
<tp:taxon-treatment xmlns:tp="http://www.plazi.org/taxpub"><tp:treatment-meta><kwd-group><label>Taxon classification</label><kwd>
              <named-content content-type="kingdom">Animalia</named-content>
            </kwd><kwd>
              <named-content content-type="order">Hymenoptera</named-content>
            </kwd><kwd>
              <named-content content-type="family">Braconidae</named-content>
            </kwd></kwd-group><mixed-citation publication-type="journal"><person-group><name><surname>Li</surname><given-names>Yang</given-names></name><name><surname>van Achterberg</surname><given-names>Cornelis</given-names></name><name><surname>Chen</surname><given-names>Xue-xin</given-names></name></person-group><article-title>A new genus and eight newly recorded genera of <tp:taxon-name><tp:taxon-name-part taxon-name-part-type="subfamily">Braconinae</tp:taxon-name-part></tp:taxon-name> Nees (<tp:taxon-name><tp:taxon-name-part taxon-name-part-type="order">Hymenoptera</tp:taxon-name-part></tp:taxon-name>, <tp:taxon-name><tp:taxon-name-part taxon-name-part-type="family">Braconidae</tp:taxon-name-part></tp:taxon-name>) from China, with descriptions of fourteen new species</article-title><source>Zookeys</source><day>19</day><month>05</month><year>2021</year><volume>1038</volume><fpage>105</fpage><lpage>178</lpage><pub-id pub-id-type="doi">10.3897/zookeys.1038.55258</pub-id></mixed-citation></tp:treatment-meta><tp:nomenclature><tp:taxon-name>
            <object-id xmlns:xlink="http://www.w3.org/1999/xlink" content-type="arpha" xlink:type="simple">199D5A31-A8B6-53B8-9F77-9CEA7157578E</object-id>
            <tp:taxon-name-part taxon-name-part-type="genus" reg="Zaglyptogastra">Zaglyptogastra</tp:taxon-name-part>
            <tp:taxon-name-part taxon-name-part-type="species" reg="tricolor">tricolor</tp:taxon-name-part>
            <object-id xmlns:xlink="http://www.w3.org/1999/xlink" content-type="zoobank" xlink:type="simple">http://zoobank.org/9C6F7ED7-BA6E-4525-B66D-0F4BE8DC451F</object-id>
          </tp:taxon-name><tp:taxon-status xmlns:xlink="http://www.w3.org/1999/xlink" xlink:type="simple">sp. nov.</tp:taxon-status><xref ref-type="fig" rid="F39">Figures 39</xref><xref ref-type="fig" rid="F40">, 40</xref></tp:nomenclature><tp:treatment-sec sec-type="material" id="SECID0EPFCK"><title>Material examined.</title><p><bold><italic>Holotype</italic></bold>: ♀, China, Yunnan Prov., near Jingdong, 1300 m, 17.III.1957, Bangfeiluofu, No. IOZ(E)1964532 (<named-content xmlns:xlink="http://www.w3.org/1999/xlink" content-type="dwc:institutional_code" xlink:type="simple">IZCAS</named-content>).</p></tp:treatment-sec><tp:treatment-sec sec-type="diagnosis" id="SECID0E6FCK"><title>Diagnosis.</title><p>This new species is very similar to <italic><tp:taxon-name><tp:taxon-name-part taxon-name-part-type="genus" reg="Zaglyptogastra">Zaglyptogastra</tp:taxon-name-part><tp:taxon-name-part taxon-name-part-type="species" reg="plumiseta">plumiseta</tp:taxon-name-part></tp:taxon-name></italic> (Enderlein, 1920) [Indonesia; Malaysia; Singapore], but can be separated from the latter by the following characters: fore wing vein SR1 relatively long, 1.6× as long as vein 3-SR (at most 1.1× in <italic><tp:taxon-name><tp:taxon-name-part taxon-name-part-type="genus" reg="Zaglyptogastra">Z.</tp:taxon-name-part><tp:taxon-name-part taxon-name-part-type="species" reg="plumiseta">plumiseta</tp:taxon-name-part></tp:taxon-name></italic>); hind leg yellow, tibia apically and tarsus black brown (entirely black); T I–II yellow, T III yellowish brown, T IV–VII black (uniformly black).</p></tp:treatment-sec><tp:treatment-sec sec-type="description" id="SECID0E2GCK"><title>Description.</title><p>Holotype, ♀, length of body 13.2 mm, of fore wing 11.3 mm, of ovipositor sheath 12.8 mm.</p><fig id="F39" position="float" orientation="portrait"><object-id xmlns:xlink="http://www.w3.org/1999/xlink" content-type="doi" xlink:type="simple">10.3897/zookeys.1038.55258.figure39</object-id><object-id xmlns:xlink="http://www.w3.org/1999/xlink" content-type="arpha" xlink:type="simple">AB3CB513-6787-5B56-9C0B-E0FD56739A23</object-id><label>Figure 39.</label><caption><p><italic><tp:taxon-name><tp:taxon-name-part taxon-name-part-type="genus" reg="Zaglyptogastra">Zaglyptogastra</tp:taxon-name-part><tp:taxon-name-part taxon-name-part-type="species" reg="tricolor">tricolor</tp:taxon-name-part></tp:taxon-name></italic> sp. nov., ♀, holotype, habitus, lateral view.</p></caption><graphic xmlns:xlink="http://www.w3.org/1999/xlink" xlink:href="zookeys-1038-105-g039.jpg" position="float" orientation="portrait" xlink:type="simple" id="oo_544888.jpg"><uri content-type="original_file" xlink:type="simple">https://binary.pensoft.net/fig/544888</uri></graphic></fig><fig id="F40" position="float" orientation="portrait"><object-id xmlns:xlink="http://www.w3.org/1999/xlink" content-type="doi" xlink:type="simple">10.3897/zookeys.1038.55258.figure40</object-id><object-id xmlns:xlink="http://www.w3.org/1999/xlink" content-type="arpha" xlink:type="simple">8FA9E3EB-40DA-5BCC-9FD0-DB08C2EC7B30</object-id><label>Figure 40.</label><caption><p><italic><tp:taxon-name><tp:taxon-name-part taxon-name-part-type="genus" reg="Zaglyptogastra">Zaglyptogastra</tp:taxon-name-part><tp:taxon-name-part taxon-name-part-type="species" reg="tricolor">tricolor</tp:taxon-name-part></tp:taxon-name></italic> sp. nov., ♀, holotype <bold>a</bold> fore wing <bold>b</bold> hind wing <bold>c</bold> mesosoma, lateral view <bold>d</bold> mesosoma, dorsal view <bold>e</bold> metasoma, dorsal view <bold>f</bold> hind leg, lateral view <bold>g</bold> head, anterior view <bold>h</bold> head, dorsal view <bold>i</bold> head, lateral view <bold>j</bold> scapus outer side, lateral view <bold>k</bold> apex of ovipositor, lateral view.</p></caption><graphic xmlns:xlink="http://www.w3.org/1999/xlink" xlink:href="zookeys-1038-105-g040.jpg" position="float" orientation="portrait" xlink:type="simple" id="oo_544889.jpg"><uri content-type="original_file" xlink:type="simple">https://binary.pensoft.net/fig/544889</uri></graphic></fig><p><bold><italic>Head</italic>.</bold> Antenna incomplete, 55 antennomeres remaining; third antennomere 1.3 and 1.4× longer than fourth and fifth, respectively, the latter as long as wide; malar suture with dense short setae (Fig. <xref ref-type="fig" rid="F40">40i</xref>); inter-tentorial distance: tentorio-ocular distance = 12: 7; clypeus largely smooth; eye rather emarginate (Fig. <xref ref-type="fig" rid="F40">40g</xref>); face coarsely sculptured, with some sparse and long setae (Fig. <xref ref-type="fig" rid="F40">40g</xref>); shortest distance between eyes: head width = 18: 37; frons smooth, moderately depressed behind antennal sockets, with a median groove (Fig. <xref ref-type="fig" rid="F40">40h</xref>); vertex smooth, but with some sparse short setae; minimum distance between posterior ocelli: minimum diameter of elliptical posterior ocellus: minimum distance between posterior ocellus and eye = 5: 7: 12; temples largely smooth except for a few weak punctures, and with dense long setae laterally, weakly narrowed immediately behind eyes (Fig. <xref ref-type="fig" rid="F40">40h</xref>).</p><p><bold><italic>Mesosoma</italic>.</bold> Length of mesosoma 1.9× its height (Fig. <xref ref-type="fig" rid="F40">40c</xref>); notauli impressed in anterior half of mesoscutum (Fig. <xref ref-type="fig" rid="F40">40d</xref>); scutellar sulcus moderately wide and deep, with crenulae (Fig. <xref ref-type="fig" rid="F40">40d</xref>); scutellum with some short setae posteriorly; propodeum smooth, with sparse setae medially, and with dense long setae laterally (Fig. <xref ref-type="fig" rid="F40">40d</xref>).</p><p><bold><italic>Wings</italic>.</bold> Fore wing (Fig. <xref ref-type="fig" rid="F40">40a</xref>): pterostigma 3.5× longer than wide; SR1: 3-SR: r = 39: 24: 5; 1-SR+M more or less straight, and 1.5× longer than 1-M; 2-SR: 3-SR: r-m = 13: 24: 11; 3-CU1 distinctly thickened posteriorly; cu-a interstitial. Hind wing (Fig. <xref ref-type="fig" rid="F40">40b</xref>): 1r-m 1.2× longer than SC+R1; apex of C+SC+R with six thickened basal bristles; base with a small glabrous area distal to vein cu-a.</p><p><bold><italic>Legs</italic>.</bold> Length of fore femur: tibia: tarsus = 42: 49: 64; length of fore basitarsus 5.6× its maximally width; length of hind femur: tibia: basitarsus = 40: 64: 23 (Fig. <xref ref-type="fig" rid="F40">40f</xref>); length of hind basitarsus 6.6× its maximum width.</p><p><bold><italic>Metasoma</italic>.</bold> Length of T I 1.4× its apical width, median area convex and longitudinally rugose (Fig. <xref ref-type="fig" rid="F40">40e</xref>); lateral grooves of T I strongly crenulate (Fig. <xref ref-type="fig" rid="F40">40e</xref>); apical width of T II 1.4× as long as its median length; T II strongly longitudinally rugose but antero-lateral areas smooth (Fig. <xref ref-type="fig" rid="F40">40e</xref>); T II with large but weakly raised medio-basal area nearly reaching antero-lateral areas; antero-lateral areas of T II narrow and smooth, anterior grooves narrow, with a few sparse crenulae (Fig. <xref ref-type="fig" rid="F40">40e</xref>); second suture deep and wide, with crenulae, straight medially (Fig. <xref ref-type="fig" rid="F40">40e</xref>); T III–V with strong antero-lateral areas and grooves, and with strong crenulate transverse subposterior grooves; T III and T IV strongly longitudinally rugose but antero-lateral areas smooth (Fig. <xref ref-type="fig" rid="F40">40e</xref>); T V weakly rugose antero-medially, smooth laterally and posteriorly; T VI and T VII largely smooth; ovipositor sheath 1.1× longer than fore wing.</p><p><bold><italic>Colour</italic>.</bold> Head and mesosoma largely yellow (Fig. <xref ref-type="fig" rid="F39">39</xref>); antenna, eye, surroundings of stemmaticum, stemmaticum and mandible apically black (Fig. <xref ref-type="fig" rid="F40">40g, h</xref>); legs largely yellow, fore and middle tarsi apically, hind tibia apically, hind tarsus, and claws black (Fig. <xref ref-type="fig" rid="F40">40f</xref>); ovipositor sheath black, with blackish brown setae (Fig. <xref ref-type="fig" rid="F39">39</xref>); T I and T II yellow, T III yellowish brown, T IV–VII black (but posterior margins of T VI and T VII yellow; Fig. <xref ref-type="fig" rid="F40">40e</xref>); basal half of wing membrane yellow and apical half blackish brown; stigmal spot blackish brown and reaching vein 2-1A, surroundings of vein 2-SR+M and besides vein r-m subhyaline; basal 3/5 of pterostigma yellow (narrowly brown basally) and apically 2/5 blackish brown; fore wing veins M+CU1, 1-1A, cu-a, 1-M apically, 2-CU1 basally and 2-1A basally yellow, remaining fore wing veins blackish brown, hind wing veins SC+R1 anteriorly, SR (except for external basally blackish brown), 2-M medially and apically blackish brown, remaining hind wing veins yellow (Fig. <xref ref-type="fig" rid="F40">40a, b</xref>).</p></tp:treatment-sec><tp:treatment-sec sec-type="biology" id="SECID0EQNCK"><title>Biology.</title><p>Unknown.</p></tp:treatment-sec><tp:treatment-sec sec-type="distribution" id="SECID0EVNCK"><title>Distribution.</title><p>China (Yunnan).</p></tp:treatment-sec><tp:treatment-sec sec-type="etymology" id="SECID0E1NCK"><title>Etymology.</title><p>Named after the tri-coloured metasoma: <italic>tricolor</italic> is Latin for “with three colours”.</p></tp:treatment-sec></tp:taxon-treatment>
